# Supplementary material for: Whole blood RNA extraction efficiency contributes to variability in RNA sequencing data sets
Source: PLoS One. 2023 Nov 16;18(11):e0291209. doi: 10.1371/journal.pone.0291209 (PMC10653446; doi:10.1371/journal.pone.0291209)
Supplement: S1 File — Maximum number of transcripts (N) identified in the C9, C12 and C35 data sets after processing FASTQ data files under identical conditions. A) A total of 12,059, 9,978 and 10,616 transcripts were found in every sample in the C9, C12 and C35 data sets, respectively. Further analysis identified meaningful numbers transcript counts as the number of samples per file was sequentially decreased to one. For example, in the C35 data set, 233 lncRNA transcripts were found in only 1 of the 35 samples but the counts ranged from 3.5–613 with a mean of 55.9 ± 85.9 TPM counts. Transcripts within this count range clearly represent legitimate gene expression values and thereby may provide some indication of the sensitivity of the extraction process. (XLSX) [file pone.0291209.s001.xlsx]

## Sheet: Sheet1
	A					B							C
Sample Number	Genes C9	Genes C12	Genes C35			Samples	Genes C9	Genes C12	Genes C35
N	12059	9978	10616			35			70.3885
N-1	537	27	966			34			6.40499
N-2	412	9	466			33			3.08978
N-3	350	7	284			32			1.88304
N-4	320	8	234			31			1.55152
N-5	228	2	159			30			1.05424
N-6	108	4	166			29			1.10065
N-7	29	3	146			28			0.968041
N-8	8	2	153			27			1.01445
N-9		1	112			26			0.742607
N-10		1	101			25			0.669672
N-11		1	109			24			0.722716
N-12			120			23			0.79565
N-13			105			22			0.696194
N-14			109			21			0.722716
N-15			94			20			0.62326
N-17			98			19			0.649781
N-17			90			18			0.596738
N-18			84			17			0.556955
N-19			91			16			0.603368
N-20			65			15			0.430977
N-21			49			14			0.324891
N-22			38			13			0.251956
N-23			27			12		99.333	0.179021
N-24			24			11		0.288701	0.15913
N-25			22			10		0.0895968	0.145869
N-26			15			9	85.8231	0.0696864	0.0994563
N-27			11			8	3.82179	0.0796416	0.0729346
N-28			25			7	2.93218	0.0199104	0.165761
N-29			19			6	2.49093	0.0398208	0.125978
N-30			35			5	2.27742	0.0298656	0.232065
N-31			50			4	1.62266	0.0199104	0.331521
N-32			61			3	0.768629	0.0099552	0.404456
N-33			105			2	0.206391	0.0099552	0.696194
N-34			233			1	0.0569354	0.0099552	1.54489
Sum =	14051	10043	15082			Percent of Counts	100	100	100
