# Supplementary material for: Whole blood RNA extraction efficiency contributes to variability in RNA sequencing data sets
Source: PLoS One. 2023 Nov 16;18(11):e0291209. doi: 10.1371/journal.pone.0291209 (PMC10653446; doi:10.1371/journal.pone.0291209)
Supplement: S1 Table — To evaluate RNA recovery, transcripts in reference genome GRCH37.p13[hg19] [37] were used to identify the sequenced transcripts in the three data files. The lists of 19,608 mRNA and 6,725 lncRNA transcripts used to identify sequenced mRNA and lncRNA transcripts in the three data set are provided. (XLSX) [file pone.0291209.s003.xlsx]

## Sheet: Sheet1
	226,019 total RNA Transcripts GRCH37.p13[hg19]	Gene symbol	Transcript length (base pairs)	Transcript length (Log10)		19,608 mRNA variant 1 Genes	Transcript Accession Number	Gene symbol	Transcript length (base pairs)	Transcript length (Log10)		6,725 Total lncRNA Genes (average)	Gene symbol	Transcript length (base pairs)	Transcript length (Log10)
		KIFC1	5	0.69897			NM_001358449.1	ETDC	180	2.25527			MYCLo-6	508	2.70586
		TRDD1	8	0.90309			NM_181604.1	KRTAP6-2	189	2.27646			RNA 7	4958	3.69531
		TRDD2	9	0.954243			NM_181624.1	KRTAP23-1	208	2.31806			A1BG-AS1	2175	3.33746
		IGHD7-27	11	1.04139			NM_001242853.1	DEFB131B	213	2.32838			A2M-AS1	2256	3.3534
		IGHD7-27	11	1.04139			NM_181602.1	KRTAP6-1	219	2.34044			AADACL2-AS1	742	2.8704
		TRBD1	12	1.07918			NM_001350977.1	KRTAP20-4	224	2.35025			AATBC	4622	3.66483
		TRBD1	12	1.07918			NM_001384597.1	LOC105372440	227	2.35603			ABALON	1903	3.27944
		TRDD3	13	1.11394			NM_001033018.2	DEFB136	237	2.37475			ABCA2	28689	4.45772
		IGHD4-11	16	1.20412			NM_001037804.1	DEFB130A	240	2.38021			ABCA9-AS1	523	2.7185
		IGHD4-11	16	1.20412			NM_001195257.1	DEFB130B	240	2.38021			ABCC5-AS1	469	2.67117
		IGHD4-17	16	1.20412			NM_001037729.1	DEFB113	249	2.3962			ABHD11	1385	3.14145
		IGHD4-17	16	1.20412			NM_001164435.1	KRTAP21-3	253	2.40312			ABHD5	5254	3.72049
		IGHD4-4	16	1.20412			NM_001395406.1	SCYGR5	258	2.41162			ABI1	3642	3.56134
		IGHD4-4	16	1.20412			NM_001037380.1	DEFB109B	264	2.4216			ACAD11	3514	3.54576
		IGHD1-1	17	1.23045			NM_015893.1	PRLH	264	2.4216			ACAD9	2621	3.41847
		IGHD1-1	17	1.23045			NM_001037730.1	DEFB115	267	2.42651			ACBD3-AS1	441	2.64444
		IGHD1-14	17	1.23045			NM_001395402.1	SCYGR1	267	2.42651			ACBD7-DCLRE1CP1	997	2.9987
		IGHD1-14	17	1.23045			NM_178431.1	LCE3A	270	2.43136			ACOT2	1598	3.20358
		IGHD1-20	17	1.23045			NM_032935.3	MT4	270	2.43136			ACOXL-AS1	3212	3.50678
		IGHD1-20	17	1.23045			NM_001128077.1	KRTAP20-3	273	2.43616			ACSL1	3698	3.56797
		IGHD1-7	17	1.23045			NM_181615.2	KRTAP20-1	275	2.43933			ACTA2-AS1	2043	3.31027
		IGHD1-7	17	1.23045			NM_001040702.1	DEFB104B	281	2.44871			ACTE1P	2162	3.33486
		IGHD1OR15-1A	17	1.23045			NM_178433.1	LCE3B	288	2.45939			ACTG1P25	2321	3.36568
		IGHD1OR15-1B	17	1.23045			NM_001395408.1	SCYGR7	291	2.46389			ACTL6A	1822	3.26055
		IGHD6-25	18	1.25527			NM_001164434.1	KRTAP22-2	293	2.46687			ACTN1-DT	599	2.77743
		IGHD6-25	18	1.25527			NM_001083308.1	PYDC2	294	2.46835			ACTR3-AS1	590	2.77085
		IGHD6-6	18	1.25527			NM_001032.5	RPS29	295	2.46982			ACVR2B-AS1	2517	3.40088
		IGHD6-6	18	1.25527			NM_181620.2	KRTAP22-1	296	2.47129			ACYP1	615	2.78888
		AMY2A	19	1.27875			NM_001033017.3	DEFB135	299	2.47567			ADA	39214	4.59344
		IGHD4-23	19	1.27875			NM_007100.4	ATP5ME	303	2.48144			ADAM9	4003	3.60241
		IGHD4-23	19	1.27875			NM_001395404.1	SCYGR3	303	2.48144			ADAMTS16-DT	1584	3.19976
		IGHD4OR15-4A	19	1.27875			NM_001037731.1	DEFB116	309	2.48996			ADAMTS19-AS1	786	2.89542
		IGHD4OR15-4B	19	1.27875			NM_001037499.2	DEFB114	312	2.49415			ADAMTS9-AS1	3811	3.58098
		SLC39A11	19	1.27875			NM_080389.3	DEFB104A	316	2.49969			ADAMTS9-AS2	2258	3.35372
		CABIN1	20	1.30103			NM_001040704.2	DEFB106B	316	2.49969			ADAMTSL4-AS1	1036	3.01536
		IGHD1-26	20	1.30103			NM_004545.4	NDUFB1	317	2.50106			ADARB1	4539	3.65692
		IGHD1-26	20	1.30103			NM_001099219.1	KRTAP19-8	318	2.50243			ADARB2-AS1	633	2.8014
		IGHD5-18	20	1.30103			NM_001395405.1	SCYGR4	318	2.50243			ADCY6-DT	463	2.66558
		IGHD5-18	20	1.30103			NM_001395407.1	SCYGR6	318	2.50243			ADD3-AS1	1280	3.10721
		IGHD5-24	20	1.30103			NM_001040703.3	DEFB105B	321	2.50651			ADGB-DT	2190	3.34044
		IGHD5-24	20	1.30103			NM_001040705.2	DEFB107B	324	2.51055			ADGRA1-AS1	475	2.67669
		IGHD5-5	20	1.30103			NM_001395409.1	SCYGR8	327	2.51455			ADGRB3-DT	551	2.74115
		IGHD5-5	20	1.30103			NM_001081551.4	DEFB103A	329	2.5172			ADGRD1-AS1	685	2.83569
		IGHD6-13	21	1.32222			NM_001303120.1	KRTAP19-6	329	2.5172			ADGRE4P	2732	3.43648
		IGHD6-13	21	1.32222			NM_001098538.3	PRR4	331	2.51983			ADGRF3	4154	3.61843
		IGHD6-19	21	1.32222			NM_152251.4	DEFB106A	336	2.52634			ADGRF5-AS1	1732	3.23855
		IGHD6-19	21	1.32222			NM_004942.4	DEFB4A	337	2.52763			ADGRL1-AS1	2904	3.463
		IGHD5-12	23	1.36173			NM_001205266.2	DEFB4B	337	2.52763			ADGRL3-AS1	467	2.66932
		IGHD5-12	23	1.36173			NM_001276687.2	MT1HL1	339	2.5302			ADH1C	1410	3.14922
		IGHD5OR15-5A	23	1.36173			NM_001864.4	COX7A1	340	2.53148			ADIPOQ-AS1	3572	3.55291
		IGHD5OR15-5B	23	1.36173			NM_181610.3	KRTAP19-4	342	2.53403			ADIRF-AS1	2556	3.40764
		C4B	27	1.43136			NM_001320010.1	PYDC5	342	2.53403			ADNP-AS1	975	2.98886
		IGHD2-21	28	1.44716			NM_001137548.3	FAM25C	352	2.54654			ADORA2A-AS1	2442	3.38766
		IGHD2-21	28	1.44716			NM_001137549.2	FAM25G	352	2.54654			ADPGK-AS1	2730	3.43616
		IGHVIII-22-2	28	1.44716			NM_001030.6	RPS27	352	2.54654			AFAP1	7716	3.88736
		IGHVIII-22-2	28	1.44716			NM_153324.4	DEFB123	354	2.549			AFAP1-AS1	6810	3.83315
		HLA-F	30	1.47712			NM_001146157.3	FAM25A	357	2.55267			AFDN-DT	2311	3.3638
		IGHD2-15	31	1.49136			NM_001080446.3	C11orf94	358	2.55388			AFF1-AS1	1945	3.28892
		IGHD2-15	31	1.49136			NM_001024.4	RPS21	358	2.55388			AFTPH-DT	1981	3.29688
		IGHD2-2	31	1.49136			NM_001011878.3	DEFB121	362	2.55871			AGAP11	3482	3.54183
		IGHD2-2	31	1.49136			NM_001395403.1	SCYGR2	363	2.55991			AGAP1-IT1	683	2.83442
		IGHD2-8	31	1.49136			NM_080748.3	ROMO1	366	2.56348			AGAP2-AS1	1567	3.19507
		IGHD2-8	31	1.49136			NM_001002035.2	DEFB108B	370	2.5682			AGAP6	3056	3.48515
		IGHD2OR15-2A	31	1.49136			NM_001128598.1	KRTAP25-1	370	2.5682			AGBL1	956245	5.98057
		IGHD2OR15-2B	31	1.49136			NM_005205.4	COX6A2	372	2.57054			AGBL1-AS1	905	2.95665
		IGHD3-10	31	1.49136			NM_001206426.2	ATP5MK	373	2.57171			AGBL4-AS1	575	2.75967
		IGHD3-10	31	1.49136			NM_033520.3	C19orf33	374	2.57287			AGBL4-IT1	514	2.71096
		IGHD3-22	31	1.49136			NM_001039182.4	BOLA2B	375	2.57403			AGBL5	3238	3.51028
		IGHD3-22	31	1.49136			NM_005218.4	DEFB1	375	2.57403			AGBL5-AS1	407	2.60959
		IGHD3-3	31	1.49136			NM_031210.6	SLIRP	376	2.57519			AGPAT4-IT1	1869	3.27161
		IGHD3-3	31	1.49136			NM_021182.3	HMHB1	381	2.58092			AHCYL2	5128	3.70995
		IGHD3-9	31	1.49136			NM_032391.3	PRAC1	382	2.58206			AHI1-DT	1372	3.13729
		IGHD3-9	31	1.49136			NM_001395223.1	C17orf114	386	2.58659			AIRN	2932	3.46709
		IGHD3OR15-3A	31	1.49136			NM_003547.3	H4C7	386	2.58659			AKIP1	1453	3.16212
		IGHD3OR15-3B	31	1.49136			NM_003541.3	H4C12	387	2.58771			AKR1B1	1574	3.197
		NXN	31	1.49136			NM_003546.3	H4C13	387	2.58771			AKR1B1P3	1548	3.18977
		NXN	31	1.49136			NM_003544.3	H4C2	388	2.58883			ALDH1A2-AS1	2536	3.40415
		TNXB	31	1.49136			NM_001037668.1	DEFB107A	389	2.58995			ALDH1A3-AS1	3890	3.58995
		TNXB	31	1.49136			NM_021968.4	H4C11	389	2.58995			ALDH1L1-AS1	437	2.64048
		IGLJ4	33	1.51851			NM_001000.4	RPL39	390	2.59106			ALDH1L1-AS2	2325	3.36642
		FLOT1	34	1.53148			NM_005947.3	MT1B	393	2.59439			ALG14-AS1	1126	3.05154
		HGS	35	1.54407			NM_181608.2	KRTAP19-2	394	2.5955			ALKBH3-AS1	1931	3.28578
		RNA5SP243	35	1.54407			NM_003548.2	H4C14	396	2.5977			ALMS1-IT1	1766	3.24699
		HNRNPA1	36	1.5563			NM_001034077.4	H4C15	396	2.5977			ALMS1P1	1608	3.20629
		IGHD3-16	37	1.5682			NM_005946.3	MT1A	396	2.5977			ALOX12-AS1	651	2.81358
		IGHD3-16	37	1.5682			NM_001037497.2	DEFB110	397	2.59879			ANGPTL1	3488	3.54258
		IGHVII-46-1	37	1.5682			NM_003495.3	H4C9	397	2.59879			ANKRD20A12P	1744	3.24155
		IGHVII-46-1	37	1.5682			NM_005951.2	MT1H	397	2.59879			ANKRD20A4-ANKRD20A20P	4387	3.64217
		IGKJ4	37	1.5682			NM_176870.3	MT1M	398	2.59988			ANKRD34C-AS1	693	2.84073
		IGKJ1	38	1.57978			NM_001031827.3	BOLA2	399	2.60097			ANKRD40CL	832	2.92012
		IGKJ3	38	1.57978			NM_002761.3	PRM1	399	2.60097			ANKRD42-DT	632	2.80037
		IGKJ5	38	1.57978			NM_014471.3	SPINK4	399	2.60097			ANKRD44-AS1	455	2.65801
		IGKJ2	39	1.59106			NM_003540.4	H4C6	401	2.60314			ANKRD44-IT1	1069	3.02898
		GBF1	41	1.61278			NM_005953.5	MT2A	401	2.60314			ANO3-AS1	846	2.92737
		MIR378G	41	1.61278			NM_003538.4	H4C1	402	2.60423			ANP32A-IT1	3281	3.51601
		MSH5	41	1.61278			NM_001037732.3	DEFB128	403	2.60531			ANXA11	6915	3.83978
		HNRNPA1	42	1.62325			NM_003539.4	H4C4	403	2.60531			ANXA2P3	1350	3.13033
		MIR4456	43	1.63347			NM_005952.4	MT1X	404	2.60638			AOAH-IT1	573	2.75815
		RNA5SP157	43	1.63347			NM_003542.4	H4C3	405	2.60746			AOC4P	2073	3.3166
		HCG27	44	1.64345			NM_001328655.2	P3R3URF	405	2.60746			AP1G2-AS1	3261	3.51335
		MIR1973	44	1.64345			NM_021175.4	HAMP	406	2.60853			AP1S2	2114	3.325
		RNA5SP162	44	1.64345			NM_005954.4	MT3	406	2.60853			AP3S2	5601	3.74823
		MIR3713	45	1.65321			NM_005950.3	MT1G	407	2.60959			AP4B1-AS1	1818	3.25959
		GBF1	46	1.66276			NM_003284.4	TNP1	407	2.60959			APCDD1L-DT	2099	3.32201
		IGHJ4	46	1.66276			NM_145662.4	SPANXA2	408	2.61066			APOA1-AS	563	2.75051
		IGHVII-67-1	46	1.66276			NM_022661.4	SPANXC	408	2.61066			APOBEC3B-AS1	702	2.84634
		IGHVII-67-1	46	1.66276			NM_003543.4	H4C8	409	2.61172			APOC1P1	775	2.88911
		IGLJ7	46	1.66276			NM_198697.2	KRTAP12-3	410	2.61278			APRG1	2297	3.36116
		TRBJ2-2P	46	1.66276			NM_175054.2	H4-16	412	2.6149			APTR	2045	3.31064
		TRBJ2-2P	46	1.66276			NM_003545.4	H4C5	412	2.6149			AQP4-AS1	2392	3.37876
		MIR1469	47	1.6721			NM_181616.3	KRTAP20-2	414	2.617			AQP5-AS1	504	2.70214
		MIR4531	47	1.6721			NM_181619.2	KRTAP21-1	414	2.617			ARAP1	4865	3.68708
		MIR4736	47	1.6721			NM_006664.4	CCL27	417	2.62014			ARAP1-AS2	1824	3.26102
		TRBJ2-7	47	1.6721			NM_013453.3	SPANXA1	418	2.62118			ARF4-AS1	496	2.69504
		TRBJ2-7	47	1.6721			NM_004541.4	NDUFA1	421	2.62428			ARFGEF1-DT	1819	3.25983
		GART	48	1.68124			NM_001348070.2	FAM236A	422	2.62531			ARHGAP11B	2794	3.44623
		IGHJ4	48	1.68124			NM_001168243.4	C4orf48	425	2.62839			ARHGAP11B-DT	2403	3.38075
		MIR320D1	48	1.68124			NM_001316692.2	GNG14	425	2.62839			ARHGAP22-IT1	1143	3.05805
		MIR320D2	48	1.68124			NM_001501.2	GNRH2	425	2.62839			ARHGAP26-AS1	978	2.99034
		TRBJ1-1	48	1.68124			NM_005949.4	MT1F	425	2.62839			ARHGAP26-IT1	388	2.58883
		TRBJ1-1	48	1.68124			NM_014302.4	SEC61G	425	2.62839			ARHGAP27P1	2891	3.46105
		TRBJ1-2	48	1.68124			NM_207392.3	KRTDAP	426	2.62941			ARHGAP28-AS1	398	2.59988
		TRBJ1-2	48	1.68124			NM_001384134.1	MTLN	427	2.63043			ARHGAP31-AS1	624	2.79518
		TRBJ2-5	48	1.68124			NM_002963.4	S100A7	429	2.63246			ARHGAP42-AS1	1883	3.27485
		TRBJ2-5	48	1.68124			NM_178434.3	LCE3C	431	2.63448			ARHGAP44-AS1	3744	3.57334
		TRDJ4	48	1.68124			NM_021247.3	PRM3	431	2.63448			ARHGEF17-AS1	1419	3.15198
		IGHJ3	49	1.6902			NM_030931.4	DEFB126	434	2.63749			ARHGEF26-AS1	2598	3.41464
		IGHJ5	49	1.6902			NM_014624.4	S100A6	434	2.63749			ARHGEF35-AS1	990	2.99564
		MIR2054	49	1.6902			NM_019059.5	TOMM7	434	2.63749			ARHGEF38-IT1	456	2.65896
		MIR4430	49	1.6902			NM_033258.2	GNG8	435	2.63849			ARHGEF3-AS1	500	2.69897
		MIR7977	49	1.6902			NM_145651.3	SCGB1C1	435	2.63849			ARHGEF7-AS1	419	2.62221
		TRBJ2-3	49	1.6902			NM_001097610.3	SCGB1C2	435	2.63849			ARHGEF7-AS2	1239	3.09307
		TRBJ2-3	49	1.6902			NM_001195535.4	LOC100505841	436	2.63949			ARHGEF9-IT1	416	2.61909
		IGHJ3	50	1.69897			NM_001145643.2	PHGR1	436	2.63949			ARID2	66555	4.82318
		IGHJ3P	50	1.69897			NM_001386800.1	THSD8	437	2.64048			ARIH2OS	1598	3.20358
		IGHJ3P	50	1.69897			NM_181614.3	KRTAP19-7	440	2.64345			ARL6	2724	3.43525
		MIR1268B	50	1.69897			NM_003717.4	NPFF	440	2.64345			ARLNC1	2286	3.35908
		MIR1539	50	1.69897			NM_001134693.2	OST4	442	2.64542			ARMC2-AS1	717	2.85552
		MIR320C2	50	1.69897			NM_004889.5	ATP5MF	443	2.6464			ARMCX5-GPRASP2	4888	3.68914
		RNA5SP253	50	1.69897			NM_006233.5	POLR2I	443	2.6464			ARNTL2-AS1	829	2.91855
		RNA5SP254	50	1.69897			NM_003357.5	SCGB1A1	443	2.6464			ARRDC1-AS1	1352	3.13082
		RNA5SP254	50	1.69897			NM_153289.4	DEFB119	444	2.64738			ARRDC3-AS1	2502	3.39829
		RNA5SP342	50	1.69897			NM_001007532.3	STH	445	2.64836			ARSD-AS1	857	2.93298
		RNU5D-2P	50	1.69897			NM_206998.2	SCGB1D4	446	2.64933			ASAH1-AS1	1380	3.13988
		TRBJ1-3	50	1.69897			NM_205854.3	SFTA2	446	2.64933			ASAP1-IT1	1179	3.07151
		TRBJ1-3	50	1.69897			NM_152766.5	TMEM256	446	2.64933			ASAP1-IT2	2031	3.30771
		TRBJ1-5	50	1.69897			NM_198698.1	KRTAP12-4	447	2.65031			ASB15-AS1	555	2.74429
		TRBJ1-5	50	1.69897			NM_001355570.4	SPTY2D1OS	448	2.65128			ASB16-AS1	1606	3.20575
		TRBJ2-1	50	1.69897			NM_001144064.3	CXorf51A	449	2.65225			ASH1L-AS1	1098	3.0404
		TRBJ2-1	50	1.69897			NM_001244892.2	CXorf51B	451	2.65418			ASMTL-AS1	8666	3.93784
		TRBJ2-4	50	1.69897			NM_003519.4	H2BC13	451	2.65418			Asp-Glu-Ala-Asp/His	3514	3.5458
		TRBJ2-4	50	1.69897			NM_032036.3	IFI27L2	451	2.65418			ASPRV1	4296	3.63306
		TRGJ1	50	1.69897			NM_007209.4	RPL35	452	2.65514			AS-PTPRE	1153	3.06164
		TRGJ2	50	1.69897			NM_003095.5	SNRPF	452	2.65514			ASTN2-AS1	1756	3.24452
		IGHJ5	51	1.70757			NM_001009613.4	SPANXN4	452	2.65514			ATE1-AS1	967	2.98543
		MIR302F	51	1.70757			NM_006552.2	SCGB1D1	453	2.6561			ATG13	4207	3.62394
		MIR4718	51	1.70757			NM_021010.3	DEFA5	454	2.65706			ATG4A	2212	3.34479
		MIR6088	51	1.70757			NM_178449.4	PTH2	454	2.65706			ATOH8	5658	3.75266
		TRBJ1-4	51	1.70757			NM_004057.3	S100G	455	2.65801			ATP11A-AS1	2131	3.32858
		TRBJ1-4	51	1.70757			NM_006551.4	SCGB1D2	455	2.65801			ATP11AUN	2241	3.35044
		TRBJ2-2	51	1.70757			NM_175055.3	H2BU1	456	2.65896			ATP13A3-DT	1141	3.05729
		TRBJ2-2	51	1.70757			NM_001040433.2	SPINK9	456	2.65896			ATP13A4-AS1	1179	3.07133
		TRDJ1	51	1.70757			NM_080596.3	H2AC12	457	2.65992			ATP13A5-AS1	635	2.80277
		IGHJ1	52	1.716			NM_178352.3	LCE1D	460	2.66276			ATP1A1-AS1	1103	3.04258
		IGHJ1	52	1.716			NM_021103.4	TMSB10	461	2.6637			ATP2A1-AS1	563	2.75051
		IGHJ2	52	1.716			NM_003524.3	H2BC9	462	2.66464			ATP2B1-AS1	2998	3.47683
		MIR1268A	52	1.716			NM_001004.4	RPLP2	462	2.66464			ATP2B2-IT2	513	2.71012
		MIR1976	52	1.716			NM_001123225.3	SYCE3	462	2.66464			ATP2B4	124295	5.09445
		MIR1976	52	1.716			NM_001351111.1	FAM236C	463	2.66558			ATP2C2-AS1	2998	3.47683
		MIR3201	52	1.716			NM_001348203.1	FAM236D	463	2.66558			ATP6V0E2-AS1	3084	3.48911
		MIR4507	52	1.716			NM_001926.4	DEFA6	465	2.66745			ATP6V1B1-AS1	875	2.94201
		MIR7160	52	1.716			NM_001348072.1	FAM236B	465	2.66745			ATPSCKMT	2741	3.43786
		TRAJ14	52	1.716			NM_000805.5	GAST	465	2.66745			ATRIP-TREX1	4337	3.63719
		TUBGCP5	52	1.716			NM_000207.3	INS	465	2.66745			ATXN1-AS1	4736	3.67541
		CABIN1	53	1.72428			NM_004546.3	NDUFB2	465	2.66745			ATXN2	4280	3.63144
		HLA-S	53	1.72428			NM_181617.3	KRTAP21-2	466	2.66839			ATXN2-AS	484	2.68485
		HLA-S	53	1.72428			NM_032461.4	SPANXB1	466	2.66839			ATXN7L3	4064	3.60891
		HLA-S	53	1.72428			NM_001803.3	CD52	467	2.66932			AURKAP1	1537	3.18667
		HLA-S	53	1.72428			NM_003527.4	H2BC17	467	2.66932			B3GALT1-AS1	940	2.97313
		IGHJ2	53	1.72428			NM_017445.3	H2BS1	467	2.66932			B3GALT5-AS1	1417	3.15137
		MIR1587	53	1.72428			NM_003521.3	H2BC14	468	2.67025			B3GAT1-DT	2737	3.43727
		MIR1825	53	1.72428			NM_001372105.2	H3-2	468	2.67025			B4GALT1-AS1	975	2.989
		MIR320E	53	1.72428			NM_002722.5	PPY	468	2.67025			B4GALT4-AS1	544	2.7356
		MIR4434	53	1.72428			NM_001123375.3	H3C13	469	2.67117			BAALC	2796	3.44659
		MIR4443	53	1.72428			NM_001354645.2	TEX53	469	2.67117			BAALC-AS1	726	2.86094
		MIR4657	53	1.72428			NM_003523.3	H2BC6	470	2.6721			BAALC-AS2	496	2.69548
		MIR5587	53	1.72428			NM_004045.4	ATOX1	471	2.67302			BABAM2-AS1	1667	3.22194
		MIR924	53	1.72428			NM_001102609.3	C5orf58	471	2.67302			BACE1-AS	840	2.92428
		RNU7-151P	53	1.72428			NM_005980.3	S100P	471	2.67302			BACH1-IT2	802	2.90417
		TRBJ1-6	53	1.72428			NM_003522.4	H2BC7	473	2.67486			BACH1-IT3	415	2.61805
		TRBJ1-6	53	1.72428			NM_001643.2	APOA2	474	2.67578			BAGE2	4061	3.60858
		TRBJ2-6	53	1.72428			NM_006652.2	SPINT3	474	2.67578			BAIAP2-DT	4421	3.64552
		TRBJ2-6	53	1.72428			NM_021066.3	H2AC14	476	2.67761			BANCR	688	2.83759
		CARS1-AS1	54	1.73239			NM_052863.3	SCGB3A1	478	2.67943			BARD1	1198	3.07846
		CARS1-AS1	54	1.73239			NM_207408.3	TEX43	478	2.67943			BARX1-DT	1460	3.16435
		IGHVIII-38-1	54	1.73239			NM_021058.4	H2BC11	480	2.68124			BASP1-AS1	3316	3.52061
		MIR1281	54	1.73239			NM_003511.3	H2AC16	482	2.68305			BAZ1A-AS1	2273	3.3566
		MIR378D1	54	1.73239			NM_003525.3	H2BC10	482	2.68305			BAZ2B-AS1	2455	3.38996
		MIR4262	54	1.73239			NM_001277331.1	KRTAP9-6	483	2.68395			BBOX1-AS1	677	2.83037
		MIR4466	54	1.73239			NM_001028.3	RPS25	483	2.68395			BC2	1019	3.00817
		MIR4520-2	54	1.73239			NM_032901.4	COX14	484	2.68485			BC4	931	2.96895
		MIR4634	54	1.73239			NM_001040448.3	DEFB131A	485	2.68574			BC5	373	2.57171
		MIR4747	54	1.73239			NM_181611.3	KRTAP19-5	485	2.68574			BC8	239	2.3784
		MIR548AU	54	1.73239			NM_058173.3	MUCL1	485	2.68574			BCAR3-AS1	1562	3.19368
		MIR5590	54	1.73239			NM_001011717.1	NMS	485	2.68574			BCAR4	845	2.92706
		MIR6510	54	1.73239			NM_005621.2	S100A12	485	2.68574			BCDIN3D-AS1	2611	3.41681
		MIR7152	54	1.73239			NM_205841.4	SPINK6	485	2.68574			BCL10-AS1	888	2.94841
		RNU6-523P	54	1.73239			NM_021063.4	H2BC5	486	2.68664			BCL2L1	65396	4.81555
		TRAJ43	54	1.73239			NM_003536.3	H3C10	486	2.68664			BCL2L12	1342	3.12759
		TRAJ59	54	1.73239			NM_003531.3	H3C3	486	2.68664			BCL2L13	4555	3.65846
		TRDJ2	54	1.73239			NM_001364581.1	LOC112577592	486	2.68664			BCL2L2	3553	3.55053
		IGHJ1P	55	1.74036			NM_003514.2	H2AC17	487	2.68753			BCYRN1	200	2.30103
		IGHJ1P	55	1.74036			NM_021062.3	H2BC3	487	2.68753			BDNF-AS	1710	3.2331
		MIR2052	55	1.74036			NM_024292.4	UBL5	487	2.68753			BEAN1-AS1	483	2.68395
		MIR3193	55	1.74036			NM_016633.4	AHSP	488	2.68842			BFSP2-AS1	1305	3.11572
		MIR3929	55	1.74036			NM_001863.5	COX6B1	488	2.68842			BGLT3	1019	3.00817
		MIR4266	55	1.74036			NM_006533.4	MIA	488	2.68842			BHLHE40-AS1	2358	3.3725
		MIR4454	55	1.74036			NM_001021.6	RPS17	488	2.68842			BIN3-IT1	1839	3.26458
		MIR4540	55	1.74036			NM_003518.4	H2BC8	489	2.68931			BIRC6-AS2	601	2.77887
		MIR4727	55	1.74036			NM_001348957.2	SMIM26	490	2.6902			BISPR	1915	3.28217
		MIR5787	55	1.74036			NM_016199.3	LSM7	491	2.69108			BLACAT1	2616	3.41764
		MIR6086	55	1.74036			NM_001024599.5	H2BC18	492	2.69197			BLACE	2469	3.39252
		RNU7-115P	55	1.74036			NM_006189.1	OMP	492	2.69197			BLCAP	2057	3.31317
		TRAJ21	55	1.74036			NM_003225.3	TFF1	492	2.69197			BLOC1S1	577	2.76143
		VPS52	55	1.74036			NM_002102.4	GYPE	493	2.69285			BLOC1S1-RDH5	1213	3.08386
		BRD2	56	1.74819			NM_021064.5	H2AC11	493	2.69285			BMP4	1823	3.26084
		HLA-S	56	1.74819			NM_002491.3	NDUFB3	493	2.69285			BMP7-AS1	1012	3.00518
		MIR3155B	56	1.74819			NM_080753.3	WFDC10A	493	2.69285			BMPR1B-DT	643	2.80821
		MIR3654	56	1.74819			NM_004074.3	COX8A	494	2.69373			BMS1P14	637	2.8038
		MIR3658	56	1.74819			NM_005217.4	DEFA3	494	2.69373			BNC2-AS1	428	2.63144
		MIR4328	56	1.74819			NM_003517.3	H2AC20	494	2.69373			BOK-AS1	849	2.92891
		MIR4530	56	1.74819			NM_021018.3	H3C7	494	2.69373			BOLA3-DT	2971	3.4729
		MIR4710	56	1.74819			NM_002307.4	LGALS7	494	2.69373			BOP1	2428	3.38525
		MIR4750	56	1.74819			NM_003509.3	H2AC13	495	2.69461			BORCS8-MEF2B	1747	3.24229
		MIR548BA	56	1.74819			NM_001312653.2	H2BC12	495	2.69461			BPESC1	3518	3.5463
		MIR5703	56	1.74819			NM_004552.3	NDUFS5	495	2.69461			BRD3OS	2992	3.47596
		MIR6813	56	1.74819			NM_003510.3	H2AC15	496	2.69548			BRINP3-DT	1251	3.09708
		MIR6838	56	1.74819			NM_003534.3	H3C8	496	2.69548			BRWD1-AS1	691	2.83948
		MIR6871	56	1.74819			NM_053050.5	MRPL53	496	2.69548			BRWD1-AS2	1021	3.00903
		MIR7155	56	1.74819			NM_175065.3	H2AC21	497	2.69636			BSN-DT	2603	3.41547
		MIR7856	56	1.74819			NM_001138.2	AGRP	498	2.69723			BTBD9-AS1	666	2.82347
		MIR921	56	1.74819			NM_004084.4	DEFA1	498	2.69723			BTF3P11	640	2.80618
		TRAJ49	56	1.74819			NM_000989.4	RPL30	498	2.69723			BTG1	12569	4.0993
		LINC00824	57	1.75587			NM_001042507.4	LGALS7B	499	2.6981			BTG1-DT	1462	3.1648
		MIR1471	57	1.75587			NM_170745.3	H2AC1	500	2.69897			BTG2-DT	2648	3.42292
		MIR378B	57	1.75587			NM_001443.3	FABP1	501	2.69984			BTG3	1476	3.16909
		MIR4310	57	1.75587			NM_001190706.2	MTRNR2L9	501	2.69984			BTG3-AS1	2435	3.3865
		MIR4485	57	1.75587			NM_003533.3	H3C11	502	2.7007			BUD13	1991	3.29907
		MIR4514	57	1.75587			NM_001003938.4	HBM	502	2.7007			BVES-AS1	1725	3.23679
		MIR548AK	57	1.75587			NM_016311.5	ATP5IF1	503	2.70157			BX118339 gene	734	2.8657
		MIR548AR	57	1.75587			NM_001376937.1	H3C4	503	2.70157			BZW1-AS1	911	2.95952
		MIR6515	57	1.75587			NM_001016.4	RPS12	503	2.70157			C10orf126	2149	3.33224
		MIR6894	57	1.75587			NM_001286550.2	CLPSL2	505	2.70329			C10orf55	2578	3.4112
		MIR7153	57	1.75587			NM_000988.5	RPL27	505	2.70329			C10orf67-AS1	872	2.94052
		MIR7705	57	1.75587			NM_199173.6	BGLAP	506	2.70415			C10orf71-AS1	695	2.84198
		TRAJ20	57	1.75587			NM_001997.5	FAU	506	2.70415			C10orf95-AS1	1480	3.17011
		TRAJ30	57	1.75587			NM_002411.4	SCGB2A2	506	2.70415			C11orf40	654	2.81558
		TRAJ31	57	1.75587			NM_001024601.3	SPATA45	506	2.70415			C12orf43	2546	3.40586
		TRAJ33	57	1.75587			NM_018648.4	NOP10	507	2.70501			C14orf178	701	2.84572
		TRAJ47	57	1.75587			NM_003529.3	H3C1	508	2.70586			C15orf32	1745	3.2418
		TRAJ55	57	1.75587			NM_004891.4	MRPL33	508	2.70586			C16orf95-DT	401	2.60314
		TRAJ60	57	1.75587			NM_001098411.3	GAGE2B	509	2.70672			C18orf15	2534	3.40381
		U6	57	1.75587			NM_001282448.2	TMEM262	509	2.70672			C18orf61	2714	3.43361
		ERICH1	58	1.76343			NM_021065.3	H2AC7	510	2.70757			C1orf147	2096	3.32139
		IGHVII-40-1	58	1.76343			NM_033445.3	H2AW	510	2.70757			C1orf167-AS1	1868	3.27138
		IGHVII-40-1	58	1.76343			NM_001277332.1	KRTAP9-7	510	2.70757			C1orf21-DT	952	2.97864
		MAP3K14	58	1.76343			NR_110078.1	PLA2G2C	510	2.70757			C1orf220	2577	3.41111
		MIR3928	58	1.76343			NM_004679.4	VCY	510	2.70757			C1QTNF1	2871	3.45803
		MIR4261	58	1.76343			NM_003537.4	H3C2	511	2.70842			C1QTNF1-AS1	947	2.97612
		MIR4279	58	1.76343			NM_003535.3	H3C12	512	2.70927			C1QTNF7-AS1	630	2.79934
		MIR4455	58	1.76343			NM_001242521.2	TEX46	512	2.70927			C1QTNF9B	905	2.95665
		MIR4462	58	1.76343			NM_133179.3	XAGE3	512	2.70927			C1RL-AS1	5402	3.73255
		MIR4519	58	1.76343			NM_152997.4	FDCSP	513	2.71012			C20orf204	1821	3.26019
		MIR4726	58	1.76343			NM_000915.4	OXT	513	2.71012			C21orf62-AS1	1209	3.08243
		MIR4770	58	1.76343			NM_002961.3	S100A4	513	2.71012			C21orf91-OT1	486	2.68619
		MIR548AQ	58	1.76343			NM_001645.5	APOC1	514	2.71096			C2-AS1	762	2.88195
		MIR548AS	58	1.76343			NM_001368369.1	IQCF6	514	2.71096			C2CD4D-AS1	2293	3.3604
		MIR548AT	58	1.76343			NM_003493.3	H3-4	516	2.71265			C2orf27A	2931	3.46706
		MIR5579	58	1.76343			NM_020415.4	RETN	516	2.71265			C2orf74-DT	2557	3.40773
		MIR5580	58	1.76343			NM_054023.5	SCGB3A2	516	2.71265			C3orf36	1668	3.2222
		MIR6811	58	1.76343			NM_178455.3	SPINT4	516	2.71265			C5orf38	4276	3.63099
		MIR6868	58	1.76343			NM_001017978.4	CT83	517	2.71349			C5orf60	1159	3.06408
		TRAJ34	58	1.76343			NM_018973.4	DPM3	517	2.71349			C5orf64	2046	3.3108
		TRAJ36	58	1.76343			NM_032955.3	AIF1	518	2.71433			C5orf64-AS1	1197	3.07809
		U6	58	1.76343			NM_018661.4	DEFB103B	518	2.71433			C5orf67	1074	3.031
		MIR1206	59	1.77085			NM_001005464.3	H3C15	518	2.71433			C5-OT1	1924	3.28421
		MIR4326	59	1.77085			NM_004553.6	NDUFS6	518	2.71433			C5T1	1925	3.28443
		MIR4535	59	1.77085			NM_001282276.1	PRAC2	518	2.71433			C6orf223	5222	3.71784
		MIR4673	59	1.77085			NM_053283.4	DCD	519	2.71517			C7orf77	669	2.82543
		MIR5583-1	59	1.77085			NM_003512.4	H2AC6	519	2.71517			C8orf17	2525	3.40226
		MIR5583-2	59	1.77085			NM_002407.3	SCGB2A1	520	2.716			C8orf34-AS1	1630	3.21219
		MIR5585	59	1.77085			NM_015965.7	NDUFA13	521	2.71684			C8orf44	1600	3.20421
		MIR5586	59	1.77085			NM_001395459.1	TEX54	521	2.71684			C8orf86	2250	3.35218
		MIR5692A2	59	1.77085			NM_080825.4	C20orf144	522	2.71767			C9orf163	2573	3.41044
		MIR5692A2	59	1.77085			NM_021059.3	H3C14	522	2.71767			C9orf92	379	2.57864
		MIR6736	59	1.77085			NM_032309.4	CHCHD5	523	2.7185			CA3-AS1	656	2.81674
		MIR6776	59	1.77085			NM_173852.4	KRTCAP2	523	2.7185			CA5BP1-CA5B	5312	3.72522
		MIR6808	59	1.77085			NM_205853.4	MUSTN1	523	2.7185			CACNA1C-AS1	2230	3.3483
		MIR6889	59	1.77085			NM_001475.1	GAGE5	524	2.71933			CACNA1C-AS2	609	2.78462
		MIR7113	59	1.77085			NM_021123.3	GAGE7	524	2.71933			CACNA1C-AS4	737	2.86747
		MIR761	59	1.77085			NM_000894.3	LHB	524	2.71933			CACNA1C-IT2	589	2.77012
		MIR7702	59	1.77085			NM_021246.4	LY6G6D	525	2.72016			CACNA1C-IT3	430	2.63347
		MIR7704	59	1.77085			NM_001003703.2	ATP5PF	526	2.72099			CACNA1G-AS1	1450	3.16137
		MIR7978	59	1.77085			NM_001477.1	GAGE12I	526	2.72099			CACNA2D1-AS1	2609	3.41647
		MT-TS2	59	1.77085			NM_021920.4	SCT	526	2.72099			CACNA2D3-AS1	2078	3.31765
		RNU7-149P	59	1.77085			NM_001476.1	GAGE6	527	2.72181			CACNG2	5832	3.76582
		RNU7-174P	59	1.77085			NM_003513.3	H2AC4	527	2.72181			CACNG2-DT	556	2.74507
		SNORD115	59	1.77085			NM_001017.3	RPS13	527	2.72181			CACTIN-AS1	1913	3.28171
		TRAJ27	59	1.77085			NM_020427.3	SLURP1	527	2.72181			CADM2-AS2	768	2.88536
		TRAJ35	59	1.77085			NM_206966.3	C5orf46	528	2.72263			CADM3-AS1	3294	3.51772
		TRAJ7	59	1.77085			NM_001474.1	GAGE4	528	2.72263			CAHM	903	2.95569
		TRDJ3	59	1.77085			NM_012196.1	GAGE8	528	2.72263			CALB2	1414	3.15045
		ETV7-AS1	60	1.77815			NM_005331.5	HBQ1	528	2.72263			CALCOCO1	5473	3.73823
		IFIT5	60	1.77815			NM_002305.4	LGALS1	528	2.72263			CALHM2	1805	3.25636
		IFITM3	60	1.77815			NM_000549.5	TSHB	528	2.72263			CALML3-AS1	3653	3.56265
		IFITM3	60	1.77815			NM_001145059.2	IQCF5	529	2.72346			CAMTA1-AS2	464	2.66621
		IFITM3	60	1.77815			NM_139074.4	DEFB127	530	2.72428			CAMTA1-DT	563	2.75051
		IGHJ2P	60	1.77815			NM_001382002.1	COX17	531	2.72509			CAND1.11	1019	3.00817
		IGHJ2P	60	1.77815			NM_001001676.1	LCN9	531	2.72509			CAPN10-DT	3567	3.5523
		IRF1	60	1.77815			NM_000200.3	HTN3	532	2.72591			CAR10 gene	2375	3.37566
		MIR1295B	60	1.77815			NM_032488.4	CNFN	533	2.72673			CARD8-AS1	1984	3.29754
		MIR3650	60	1.77815			NM_003516.3	H2AC18	533	2.72673			CARLo-1_v1	837	2.92273
		MIR3677	60	1.77815			NM_016069.11	PAM16	533	2.72673			CARLo-1_v2	846	2.92737
		MIR4302	60	1.77815			NM_001040874.1	H2AC19	534	2.72754			CARLo-1_v3	964	2.98408
		MIR4437	60	1.77815			NM_006198.3	PCP4	534	2.72754			CARLo-2	290	2.4624
		MIR4481	60	1.77815			NM_000040.3	APOC3	535	2.72835			CARLo-3	404	2.60638
		MIR4521	60	1.77815			NM_001127200.3	GAGE2E	535	2.72835			CARLo-4	299	2.47567
		MIR4534	60	1.77815			NM_004146.6	NDUFB7	535	2.72835			CARLo-5	1652	3.21801
		MIR4539	60	1.77815			NM_001101376.3	FAM183A	536	2.72916			CARLo-6	562	2.74974
		MIR4690	60	1.77815			NM_012274.2	H2AP	536	2.72916			CARLo-7_v1	1585	3.20003
		MIR4722	60	1.77815			NM_001010857.3	LELP1	536	2.72916			CARLo-7_v2	908	2.95809
		MIR548H5	60	1.77815			NM_001350280.1	C18orf12	537	2.72997			CARLo-7_v3	656	2.8169
		MIR5581	60	1.77815			NM_004373.4	COX6A1	537	2.72997			CARMN	981	2.99167
		MIR5584	60	1.77815			NM_006004.4	UQCRH	537	2.72997			CARNMT1-AS1	1811	3.25792
		MIR5589	60	1.77815			NM_001832.4	CLPS	538	2.73078			CARS1-AS1	2664	3.42553
		MIR5681B	60	1.77815			NM_001302265.2	DEFA1B	538	2.73078			Cartwright blood group	1866	3.27091
		MIR6068	60	1.77815			NM_001472.2	GAGE2C	538	2.73078			CASC11	832	2.91986
		MIR6090	60	1.77815			NM_001089591.1	UQCRHL	538	2.73078			CASC15	3353	3.52543
		MIR6508	60	1.77815			NM_001015038.3	PAGE2B	540	2.73239			CASC16	1001	3.00043
		MIR6732	60	1.77815			NM_181880.2	VCY1B	540	2.73239			CASC17	2077	3.31744
		MIR6770-1	60	1.77815			NM_207339.4	PAGE2	541	2.7332			CASC18	2525	3.40226
		MIR6770-2	60	1.77815			NM_182971.3	COX8C	542	2.734			CASC19	324	2.51055
		MIR6770-3	60	1.77815			NM_003520.4	H2BC15	542	2.734			CASC2	2958	3.47105
		MIR6771	60	1.77815			NM_001009615.2	SPANXN2	543	2.7348			CASC20	1563	3.19396
		MIR6828	60	1.77815			NM_001395433.1	LITAFD	544	2.7356			CASC21	585	2.76716
		MIR6846	60	1.77815			NM_001127345.3	GAGE12B	545	2.7364			CASC22	386	2.58659
		MIR6870	60	1.77815			NM_021081.6	GHRH	545	2.7364			CASC23	1583	3.19948
		MIR7151	60	1.77815			NM_002159.4	HTN1	547	2.73799			CASC6	1608	3.20629
		MIR7156	60	1.77815			NM_181622.2	KRTAP13-3	547	2.73799			CASC8	1487	3.17216
		MIR7157	60	1.77815			NM_001017920.3	DAPL1	549	2.73957			CASC9	1419	3.15198
		RNU6-1183P	60	1.77815			NM_033194.3	HSPB9	549	2.73957			CASP10	4629	3.66551
		RNU6-70P	60	1.77815			NM_022551.3	RPS18	549	2.73957			CASP5	1216	3.08487
		RNU7-103P	60	1.77815			NM_001319196.1	S100A8	549	2.73957			CATIP-AS1	547	2.73799
		RNU7-123P	60	1.77815			NM_002638.4	PI3	551	2.74115			CATIP-AS2	1183	3.07298
		RNU7-140P	60	1.77815			NM_000928.3	PLA2G1B	551	2.74115			CATSPER2P1	1649	3.21722
		RNU7-165P	60	1.77815			NM_001395484.1	SPAG11A	551	2.74115			CAVIN2	3054	3.48487
		RNU7-185P	60	1.77815			NM_181609.4	KRTAP19-3	552	2.74194			CBLL1	4010	3.60318
		RNU7-37P	60	1.77815			NM_033277.2	LACRT	552	2.74194			CBLL1-AS1	809	2.90781
		RNU7-38P	60	1.77815			NM_001199120.3	RPP21	552	2.74194			CBR1-AS1	1221	3.08672
		RNU7-53P	60	1.77815			NM_001394132.1	HRURF	553	2.74273			CBR3-AS1	1273	3.10471
		RNU7-57P	60	1.77815			NM_001029886.3	PFN3	553	2.74273			CCAT1	2795	3.44638
		RNU7-71P	60	1.77815			NM_032566.3	SPINK7	554	2.74351			CCAT2	1752	3.24353
		RNU7-77P	60	1.77815			NM_212552.3	BOLA3	555	2.74429			CCDC13-AS1	554	2.74351
		TBK1	60	1.77815			NM_000905.4	NPY	555	2.74429			CCDC13-AS2	897	2.95279
		TRAJ11	60	1.77815			NM_130902.3	COX7B2	556	2.74507			CCDC140	7885	3.8968
		TRAJ12	60	1.77815			NM_001008739.2	C6orf226	557	2.74586			CCDC144NL	2829	3.45163
		TRAJ16	60	1.77815			NM_002157.3	HSPE1	557	2.74586			CCDC144NL-AS1	2102	3.32256
		TRAJ19	60	1.77815			NM_002415.2	MIF	557	2.74586			CCDC148-AS1	812	2.90956
		TRAJ25	60	1.77815			NM_001098413.4	GAGE10	558	2.74663			CCDC152	3493	3.5432
		TRAJ26	60	1.77815			NM_001127212.4	GAGE2A	558	2.74663			CCDC183-AS1	2386	3.37767
		TRAJ29	60	1.77815			NM_002418.3	MLN	558	2.74663			CCDC187	4010	3.60314
		TRAJ5	60	1.77815			NM_015364.5	LY96	559	2.74741			CCDC18-AS1	4033	3.60563
		TRAJ50	60	1.77815			NM_006271.2	S100A1	559	2.74741			CCDC26	1632	3.21272
		TRAJ54	60	1.77815			NM_001163724.3	SMIM1	559	2.74741			CCDC28A-AS1	2474	3.39334
		TRAJ61	60	1.77815			NM_001098418.3	GAGE12E	560	2.74819			CCDC80	12003	4.07927
		TRAJ8	60	1.77815			NM_033256.3	PPP1R14A	560	2.74819			CCDC85B	963	2.98363
		TRGJP1	60	1.77815			NM_000986.4	RPL24	560	2.74819			CCEPR	2502	3.39829
		TRGJP2	60	1.77815			NM_138425.4	C12orf57	561	2.74896			CCND2-AS1	898	2.95344
		U7	60	1.77815			NM_001098408.3	GAGE12C	561	2.74896			CCNG1	2112	3.32473
		IGHJ6	61	1.78533			NM_001127199.3	GAGE12D	561	2.74896			CCNJ	3936	3.59506
		MIR1470	61	1.78533			NM_001098405.3	GAGE12F	561	2.74896			CCNL2	4328	3.63629
		MIR1537	61	1.78533			NM_001098409.4	GAGE12G	561	2.74896			CCNT2-AS1	1422	3.1529
		MIR1538	61	1.78533			NM_001098410.3	GAGE12H	561	2.74896			CCR5AS	951	2.97818
		MIR3141	61	1.78533			NM_001098406.4	GAGE12J	561	2.74896			CD101-AS1	1814	3.25864
		MIR380	61	1.78533			NM_001098412.4	GAGE13	561	2.74896			CD109-AS1	1973	3.29513
		MIR4251	61	1.78533			NM_001098407.1	GAGE2D	561	2.74896			CD164	2785	3.44477
		MIR4475	61	1.78533			NM_001012416.1	KRTAP5-6	561	2.74896			CD1C	2442	3.38775
		MIR4496	61	1.78533			NM_021104.2	RPL41	561	2.74896			CD200R1L-AS1	773	2.88818
		MIR4632	61	1.78533			NM_015933.6	TMA7	561	2.74896			CD274	3461	3.5392
		MIR4749	61	1.78533			NM_001487.4	BLOC1S1	562	2.74974			CD27-AS1	2364	3.37365
		MIR520B	61	1.78533			NM_018838.5	NDUFA12	562	2.74974			CD300LD-AS1	2607	3.41614
		MIR6504	61	1.78533			NM_003175.4	XCL2	562	2.74974			CD36	1685	3.2266
		MIR664B	61	1.78533			NM_021052.3	H2AC8	563	2.75051			CD81-AS1	1186	3.07408
		MIR6726	61	1.78533			NM_005620.2	S100A11	563	2.75051			CD8A	2898	3.4621
		MIR6733	61	1.78533			NM_002100.6	GYPB	564	2.75128			CD99P1	2014	3.30406
		MIR6747	61	1.78533			NM_014266.4	HCST	564	2.75128			CDC37L1-DT	293	2.46687
		MIR6764	61	1.78533			NM_001353402.1	NDUFAF8	564	2.75128			CDC42	82850	4.91829
		MIR6787	61	1.78533			NM_006808.3	SEC61B	564	2.75128			CDH15	30738	4.48768
		MIR6815	61	1.78533			NM_000982.4	RPL21	566	2.75282			CDH18-AS1	1428	3.15473
		MIR6819	61	1.78533			NM_001395411.1	PMIS2	567	2.75358			CDH2	3962	3.59791
		MIR6822	61	1.78533			NM_001113207.2	TSTD1	567	2.75358			CDH23-AS1	425	2.62839
		MIR6823	61	1.78533			NM_013378.3	VPREB3	567	2.75358			CDIPTOSP	721	2.85763
		MIR6833	61	1.78533			NM_006103.4	WFDC2	567	2.75358			CDK10	1627	3.21139
		MIR6845	61	1.78533			NM_170610.3	H2BC1	569	2.75511			CDK13-DT	1912	3.28149
		MIR6850	61	1.78533			NM_021002.2	IFNA6	570	2.75587			CDK6-AS1	601	2.77887
		MIR6886	61	1.78533			NM_001009994.3	RIPPLY2	570	2.75587			CDK8	3045	3.48354
		MIR6890	61	1.78533			NM_148961.4	OTOS	571	2.75664			CDKN2A	1643	3.21564
		MIR7114	61	1.78533			NM_138493.3	CCDC167	572	2.7574			CDKN2A-DT	616	2.78958
		MIR7855	61	1.78533			NM_001369125.3	H2BE1	573	2.75815			CDKN2B-AS1	1785	3.25169
		RNU6-180P	61	1.78533			NM_001015.5	RPS11	573	2.75815			CDKN2B-AS1 gene	3857	3.58625
		RNU6-201P	61	1.78533			NM_002965.4	S100A9	573	2.75815			CDKN3	832	2.92012
		RNU7-107P	61	1.78533			NM_004470.4	FKBP2	574	2.75891			CDR2-DT	611	2.78604
		RNU7-169P	61	1.78533			NM_175614.5	NDUFA11	575	2.75967			CDRT15P3	1325	3.12222
		RNU7-170P	61	1.78533			NM_148896.5	NPB	575	2.75967			CDRT3	538	2.73078
		RNU7-175P	61	1.78533			NM_003332.4	TYROBP	575	2.75967			CDRT7	769	2.88593
		RNU7-190P	61	1.78533			NM_130794.2	CST11	576	2.76042			CDRT8	727	2.86153
		RNU7-192P	61	1.78533			NM_000517.6	HBA2	576	2.76042			CEBPA-DT	2252	3.35257
		RNU7-22P	61	1.78533			NM_030754.5	SAA2	576	2.76042			CEBPB-AS1	2973	3.47319
		RNU7-41P	61	1.78533			NM_001080468.4	SYCN	576	2.76042			CECR3	1915	3.28217
		RNU7-59P	61	1.78533			NM_001008269.3	TMEM89	576	2.76042			CECR7	3868	3.58749
		RNU7-61P	61	1.78533			NM_000558.5	HBA1	577	2.76118			CELF2-AS1	2573	3.41044
		RNU7-80P	61	1.78533			NM_001524.1	HCRT	577	2.76118			CELF2-AS2	2277	3.35736
		RNU7-93P	61	1.78533			NM_001351123.2	TEX49	577	2.76118			CELF2-DT	505	2.70329
		TRAJ40	61	1.78533			NM_175857.4	KRTAP8-1	578	2.76193			CELSR3	33453	4.52444
		TRAJ9	61	1.78533			NM_002652.3	PIP	578	2.76193			CENPU	2432	3.38596
		TRGJP	61	1.78533			NM_014206.4	TMEM258	578	2.76193			CEP162	5128	3.70995
		U6	61	1.78533			NM_001144931.2	LOC391322	579	2.76268			CEP72-DT	1042	3.01787
		U7	61	1.78533			NM_001107.5	ACYP1	580	2.76343			CEP83-DT	2568	3.4096
		MIR103B1	62	1.79239			NM_005001.5	NDUFA7	580	2.76343			CERNA1	1520	3.18184
		MIR103B2	62	1.79239			NM_032477.3	MRPL41	582	2.76492			CERNA2	1875	3.273
		MIR1279	62	1.79239			NM_177458.3	SLURP2	583	2.76567			CERNA3	557	2.74586
		MIR198	62	1.79239			NM_001080526.2	FABP9	585	2.76716			CEROX1	2890	3.46092
		MIR3685	62	1.79239			NM_000184.3	HBG2	586	2.7679			CERS3-AS1	532	2.72591
		MIR4281	62	1.79239			NM_001925.3	DEFA4	587	2.76864			CERS6-AS1	2946	3.46916
		MIR4304	62	1.79239			NM_001017990.2	H2AB1	587	2.76864			CETN4P	629	2.79865
		MIR4418	62	1.79239			NM_000559.3	HBG1	587	2.76864			CFAP100-DT	850	2.92959
		MIR4483	62	1.79239			NM_032965.6	CCL15	588	2.76938			CFAP20DC-AS1	2203	3.34301
		MIR4488	62	1.79239			NM_000100.4	CSTB	588	2.76938			CFAP418-AS1	397	2.59928
		MIR4489	62	1.79239			NM_181686.2	KRTAP12-1	588	2.76938			CFAP44-AS1	686	2.83632
		MIR4669	62	1.79239			NM_006188.3	OCM2	588	2.76938			CFAP45	1844	3.26576
		MIR4745	62	1.79239			NM_178477.5	BANF2	589	2.77012			CFAP58-DT	1085	3.03543
		MIR548AV	62	1.79239			NM_152901.4	PYDC1	589	2.77012			CFAP95-DT	967	2.98543
		MIR6079	62	1.79239			NM_001014291.4	SPRR2G	589	2.77012			CFL2	4108	3.61358
		MIR6499	62	1.79239			NM_001010876.2	TMEM244	589	2.77012			CFLAR-AS1	1041	3.01745
		MIR6742	62	1.79239			NM_001382369.1	FAM240C	590	2.77085			CFTR-AS1	240	2.38021
		MIR6769B	62	1.79239			NM_004106.2	FCER1G	590	2.77085			CH17-340M24.3	620	2.79239
		MIR6796	62	1.79239			NM_001369203.1	SMIM40	590	2.77085			CH507-42P11.6	3013	3.479
		MIR6805	62	1.79239			NM_001009609.4	SPANXN3	590	2.77085			CHASERR	1626	3.21103
		MIR6820	62	1.79239			NM_001282477.2	TMEM210	590	2.77085			CHD1-DT	381	2.58092
		MIR6844	62	1.79239			NM_004345.5	CAMP	591	2.77159			CHEK1	3711	3.56949
		MIR6869	62	1.79239			NM_001017991.3	H2AB2	591	2.77159			CHFR-DT	543	2.7348
		MIR6872	62	1.79239			NM_080720.3	H2AB3	591	2.77159			CHKB-DT	659	2.81856
		MIR6880	62	1.79239			NM_001323.4	CST6	592	2.77232			CHL1	6327	3.80116
		NOSTRIN	62	1.79239			NM_001394787.1	GRIFIN	592	2.77232			CHL1-AS1	910	2.95904
		RN7SKP223	62	1.79239			NM_205545.3	LYPD2	592	2.77232			CHL1-AS2	694	2.84136
		RNU7-102P	62	1.79239			NM_002981.2	CCL1	594	2.77379			CHN2-AS1	1311	3.1176
		RNU7-105P	62	1.79239			NM_012149.2	DUX5	594	2.77379			CHODL-AS1	461	2.6637
		RNU7-110P	62	1.79239			NM_001008395.4	LAMTOR4	594	2.77379			CHRM3-AS1	483	2.68395
		RNU7-111P	62	1.79239			NM_003096.4	SNRPG	594	2.77379			CHRM3-AS2	893	2.95085
		RNU7-113P	62	1.79239			NM_181623.3	KRTAP15-1	595	2.77452			CHROMR	1727	3.23729
		RNU7-116P	62	1.79239			NM_006498.3	LGALS2	596	2.77525			CIBAR1-DT	1924	3.28421
		RNU7-116P	62	1.79239			NM_002624.4	PFDN5	596	2.77525			CILK1	6257	3.79637
		RNU7-11P	62	1.79239			NM_002854.3	PVALB	596	2.77525			CIRBP-AS1	1373	3.13767
		RNU7-121P	62	1.79239			NM_178483.3	SCP2D1	596	2.77525			circPINTexon2	1084	3.03503
		RNU7-124P	62	1.79239			NM_003064.4	SLPI	596	2.77525			CISTR	719	2.85643
		RNU7-125P	62	1.79239			NM_033553.3	GUCA2A	597	2.77597			CKMT2-AS1	2354	3.37187
		RNU7-126P	62	1.79239			NM_001010886.5	CLPSL1	598	2.7767			CLCA4-AS1	1264	3.10158
		RNU7-127P	62	1.79239			NM_012394.4	PFDN2	598	2.7767			CLDN10-AS1	895	2.95182
		RNU7-128P	62	1.79239			NM_145171.4	GPHB5	599	2.77743			CLDND1	2025	3.30632
		RNU7-129P	62	1.79239			NM_020129.3	LGALS14	599	2.77743			CLEC12A-AS1	3957	3.59737
		RNU7-12P	62	1.79239			NM_001085365.2	MZT2A	599	2.77743			CLIP1-AS1	903	2.95569
		RNU7-130P	62	1.79239			NM_001024594.3	C1orf53	600	2.77815			CLLU1	2553	3.40697
		RNU7-133P	62	1.79239			NM_001035516.4	DMKN	600	2.77815			CLLU1-AS1	660	2.81921
		RNU7-137P	62	1.79239			NM_013268.3	LGALS13	600	2.77815			CLMAT3	1973	3.29513
		RNU7-13P	62	1.79239			NM_203424.2	IQCF2	601	2.77887			CLN8-AS1	1198	3.07828
		RNU7-141P	62	1.79239			NM_001321601.2	LOC390877	602	2.7796			CLRN1-AS1	2941	3.4685
		RNU7-147P	62	1.79239			NM_001134493.2	TOMM6	602	2.7796			CLSTN2-AS1	2726	3.43553
		RNU7-148P	62	1.79239			NM_004708.4	PDCD5	603	2.78032			CLYBL-AS1	709	2.85085
		RNU7-14P	62	1.79239			NM_001004333.5	RNASEK	603	2.78032			CLYBL-AS2	678	2.83123
		RNU7-153P	62	1.79239			NM_005423.5	TFF2	603	2.78032			CNEP1R1	2044	3.31037
		RNU7-154P	62	1.79239			NM_007102.3	GUCA2B	604	2.78104			CNN3-DT	900	2.95408
		RNU7-159P	62	1.79239			NM_000590.2	IL9	605	2.78176			CNNM3-DT	439	2.64246
		RNU7-160P	62	1.79239			NM_001190441.3	LGALS16	605	2.78176			CNPY1	3271	3.51461
		RNU7-161P	62	1.79239			NM_139172.3	TMEM190	605	2.78176			CNPY3	1739	3.24026
		RNU7-164P	62	1.79239			NM_001395236.1	CCDC195	606	2.78247			CNTFR-AS1	900	2.95424
		RNU7-167P	62	1.79239			NM_001354966.2	SPINK1	606	2.78247			CNTN4-AS1	1012	3.00518
		RNU7-171P	62	1.79239			NM_033643.3	RPL36	607	2.78319			CNTN4-AS2	444	2.64738
		RNU7-176P	62	1.79239			NM_001048.4	SST	607	2.78319			CNTNAP2-AS1	2141	3.33062
		RNU7-182P	62	1.79239			NM_207377.3	TOMM20L	607	2.78319			CNTNAP4	6400	3.8062
		RNU7-183P	62	1.79239			NM_080827.2	WFDC6	607	2.78319			CNTNAP5-DT	3205	3.50583
		RNU7-18P	62	1.79239			NM_031958.2	KRTAP3-1	608	2.7839			COA6-AS1	603	2.78032
		RNU7-195P	62	1.79239			NM_014357.5	LCE2B	608	2.7839			COL18A1-AS1	2883	3.45984
		RNU7-196P	62	1.79239			NM_172251.3	MRPL54	608	2.7839			COL18A1-AS2	552	2.74194
		RNU7-197P	62	1.79239			NM_006356.3	ATP5PD	609	2.78462			COL1A2-AS1	559	2.74741
		RNU7-200P	62	1.79239			NM_032479.4	MRPL36	609	2.78462			COL25A1-DT	1951	3.29026
		RNU7-20P	62	1.79239			NM_001001325.2	SPINK14	609	2.78462			COL4A1	165187	5.21798
		RNU7-21P	62	1.79239			NM_021034.3	IFITM3	611	2.78604			COL4A2-AS1	539	2.73159
		RNU7-23P	62	1.79239			NM_178428.4	LCE2A	611	2.78604			COL4A2-AS2	1521	3.18213
		RNU7-24P	62	1.79239			NM_021223.3	MYL7	612	2.78675			COL5A1-AS1	351	2.54531
		RNU7-25P	62	1.79239			NM_004877.4	GMFG	614	2.78817			COLCA1	5423	3.73425
		RNU7-27P	62	1.79239			NM_004894.3	ATP5MJ	615	2.78888			COMET-1	778	2.89098
		RNU7-28P	62	1.79239			NM_000589.4	IL4	615	2.78888			COMET-2	1082	3.03423
		RNU7-2P	62	1.79239			NM_001387222.1	LCE4A	615	2.78888			COMETT	1218	3.08577
		RNU7-30P	62	1.79239			NM_147197.2	WFDC11	615	2.78888			COMMD1	662	2.82086
		RNU7-35P	62	1.79239			NM_001646.3	APOC4	616	2.78958			COMMD8	1458	3.16376
		RNU7-3P	62	1.79239			NM_002987.3	CCL17	616	2.78958			COPB2-DT	641	2.80686
		RNU7-46P	62	1.79239			NM_001827.3	CKS2	616	2.78958			COPG2IT1	3463	3.53945
		RNU7-47P	62	1.79239			NM_006156.3	NEDD8	616	2.78958			COQ7-DT	534	2.72734
		RNU7-49P	62	1.79239			NM_000371.4	TTR	616	2.78958			COSMOC	603	2.78032
		RNU7-4P	62	1.79239			NM_001080465.3	C17orf98	617	2.79029			COX10-DT	1944	3.2887
		RNU7-50P	62	1.79239			NM_001358410.1	GJE1	618	2.79099			COX11	1600	3.20412
		RNU7-51P	62	1.79239			NM_000490.5	AVP	619	2.79169			COX20	2368	3.37438
		RNU7-54P	62	1.79239			NM_178435.4	LCE3E	619	2.79169			CPB2-AS1	3363	3.52673
		RNU7-55P	62	1.79239			NM_003125.3	SPRR1B	619	2.79169			CPEB1-AS1	2168	3.33606
		RNU7-55P	62	1.79239			NM_005425.5	TNP2	619	2.79169			CPEB2	7000	3.8451
		RNU7-56P	62	1.79239			NM_016145.4	WDR83OS	619	2.79169			CPEB2-DT	1644	3.2159
		RNU7-60P	62	1.79239			NM_001351628.2	DYNLT2B	620	2.79239			CPNE6	1948	3.28959
		RNU7-62P	62	1.79239			NM_177925.5	H2AJ	620	2.79239			CPS1-IT1	2306	3.36286
		RNU7-63P	62	1.79239			NM_000519.4	HBD	620	2.79239			CPT1C	3008	3.47828
		RNU7-65P	62	1.79239			NM_001145712.2	NUPR2	620	2.79239			CRAT37	2159	3.33425
		RNU7-66P	62	1.79239			NM_001040129.3	SPINK13	620	2.79239			CRB2	3949	3.59649
		RNU7-67P	62	1.79239			NM_014017.4	LAMTOR2	621	2.79309			CRCP	2896	3.4618
		RNU7-69P	62	1.79239			NM_001003936.4	TXNDC8	621	2.79309			CREB3L2-AS1	577	2.76118
		RNU7-6P	62	1.79239			NM_014617.4	CRYGA	622	2.79379			CREB3L4	1502	3.17667
		RNU7-74P	62	1.79239			NM_001289970.2	SMIM23	622	2.79379			CRIM1-DT	733	2.8651
		RNU7-75P	62	1.79239			NM_021109.4	TMSB4X	622	2.79379			CRLF3	2665	3.4257
		RNU7-79P	62	1.79239			NM_005330.4	HBE1	623	2.79449			CRMA	3610	3.55751
		RNU7-7P	62	1.79239			NM_178348.2	LCE1A	625	2.79588			CRNDE	908	2.95809
		RNU7-82P	62	1.79239			NM_178429.5	LCE2C	625	2.79588			CRPPA-AS1	2174	3.33716
		RNU7-84P	62	1.79239			NM_178430.4	LCE2D	625	2.79588			CRTC3-AS1	654	2.81558
		RNU7-87P	62	1.79239			NM_032563.2	LCE3D	625	2.79588			CRYBG3	10779	4.03258
		RNU7-8P	62	1.79239			NM_052960.3	RBP7	625	2.79588			CRYM-AS1	2304	3.36248
		RNU7-90P	62	1.79239			NM_198443.2	NRN1L	626	2.79657			CRYZL2P	2753	3.43979
		RNU7-97P	62	1.79239			NM_006829.3	ADIRF	627	2.79727			CSE1L-DT	457	2.65944
		RNU7-99P	62	1.79239			NM_020646.3	ASCL3	627	2.79727			CSF1R	3622	3.55889
		RNU7-9P	62	1.79239			NM_001145020.3	C6orf52	627	2.79727			CSK	2669	3.42635
		TK2	62	1.79239			NM_020989.4	CRYGC	627	2.79727			CSMD2-AS1	1379	3.13956
		TK2	62	1.79239			NM_130777.3	XAGE2	627	2.79727			CSNK1G2-AS1	1313	3.11826
		TRAJ1	62	1.79239			NM_130897.3	DYNLRB2	628	2.79796			CSRNP2	4627	3.6653
		TRAJ3	62	1.79239			NM_000518.5	HBB	628	2.79796			CSRP1-AS1	1591	3.20176
		TRAJ38	62	1.79239			NM_001081552.3	SPAG11A	628	2.79796			CSTF3-DT	2062	3.31429
		TRAJ41	62	1.79239			NM_001867.3	COX7C	629	2.79865			CT62	1940	3.28769
		TRAJ56	62	1.79239			NM_001105281.4	FABP12	629	2.79865			CT66	2108	3.32387
		TRAJ6	62	1.79239			NM_006512.4	SAA4	630	2.79934			CT69	1201	3.07954
		U7	62	1.79239			NM_001828.6	CLC	631	2.80003			CT75	1708	3.23244
		U7	62	1.79239			NM_005210.4	CRYGB	631	2.80003			CTB-178M22.2	518	2.71433
		CRBN	63	1.79934			NM_001020.6	RPS16	631	2.80003			CTBP1-AS	3886	3.5895
		DDX39B	63	1.79934			NM_133262.3	ATP6V1G3	632	2.80072			CTBP1-DT	2945	3.46909
		IGHJ6	63	1.79934			NM_001355522.1	ETDA	632	2.80072			CTC1	30275	4.48108
		MIR1205	63	1.79934			NM_174889.5	NDUFAF2	632	2.80072			CTC-338M12.4	1013	3.00561
		MIR1255B1	63	1.79934			NM_172006.2	WFDC10B	632	2.80072			CTCF-DT	899	2.95376
		MIR299	63	1.79934			NM_001395555.1	H2AL3	633	2.8014			CTD-2194D22.4	1647	3.21669
		MIR3131	63	1.79934			NM_001079900.2	SPACA5B	633	2.8014			CTD-2350J17.1	385	2.58546
		MIR3143	63	1.79934			NM_138331.2	RNASE8	634	2.80209			CTD-3080P12.3	1802	3.25575
		MIR3182	63	1.79934			NM_000976.4	RPL12	634	2.80209			CTDP1-DT	1111	3.04571
		MIR3606	63	1.79934			NM_000980.4	RPL18A	634	2.80209			CTF1	1765	3.24674
		MIR3926-2	63	1.79934			NM_021992.3	TMSB15A	634	2.80209			CTNNA1-AS1	663	2.82151
		MIR3926-2	63	1.79934			NM_001184963.1	FXYD4	636	2.80346			CTNNA2-AS1	669	2.82543
		MIR4252	63	1.79934			NM_181605.4	KRTAP6-3	636	2.80346			CTSA	3069	3.487
		MIR4426	63	1.79934			NM_003561.3	PLA2G10	636	2.80346			CTSF	12113	4.08325
		MIR4467	63	1.79934			NM_005101.4	ISG15	637	2.80414			CXXC4-AS1	2968	3.47246
		MIR4486	63	1.79934			NM_001039842.3	OXLD1	637	2.80414			CXXC5-AS1	577	2.76118
		MIR4646	63	1.79934			NM_015871.5	ZNF593	638	2.80482			CYMP-AS1	2351	3.37125
		MIR4692	63	1.79934			NM_152898.2	FERD3L	640	2.80618			CYP1B1-AS1	1776	3.24944
		MIR4701	63	1.79934			NM_001128600.2	LCE6A	640	2.80618			CYP2G1P	2511	3.39985
		MIR4740	63	1.79934			NM_001345934.2	LCN8	640	2.80618			CYP2U1-AS1	2810	3.44871
		MIR5588	63	1.79934			NM_001301039.1	C1orf54	641	2.80686			CYP4F12	1936	3.28691
		MIR6741	63	1.79934			NM_006891.4	CRYGD	642	2.80754			CYP4Z2P	1474	3.1685
		MIR6746	63	1.79934			NM_001009616.4	SPANXN5	642	2.80754			CYP51A1-AS1	2755	3.44012
		MIR6751	63	1.79934			NM_001353493.2	ASDURF	643	2.80821			CYREN	1808	3.25716
		MIR6756	63	1.79934			NM_000979.4	RPL18	643	2.80821			CYTOR	675	2.82918
		MIR6758	63	1.79934			NM_007128.4	VPREB1	644	2.80889			CYYR1-AS1	1923	3.28398
		MIR6790	63	1.79934			NM_181600.2	KRTAP13-4	645	2.80956			CZ1P-ASNS	3531	3.5479
		MIR6793	63	1.79934			NM_005175.3	ATP5MC1	646	2.81023			D21S2088E	1723	3.23629
		MIR6824	63	1.79934			NM_001286086.2	C11orf98	646	2.81023			DAAM2-AS1	665	2.82282
		MIR6836	63	1.79934			NM_001129885.1	CPSF4L	647	2.8109			DAB1-AS1	1114	3.04698
		MIR6873	63	1.79934			NM_001371936.1	CCL26	648	2.81158			DACT1	3525	3.5471
		RNU6-419P	63	1.79934			NM_001012728.1	DPRX	648	2.81158			DACT3-AS1	921	2.96426
		RNU7-1	63	1.79934			NM_001205272.2	KRBOX1	648	2.81158			DANCR	1068	3.02844
		RNU7-10P	63	1.79934			NM_021995.2	UTS2	648	2.81158			DANT1	870	2.93952
		RNU7-119P	63	1.79934			NM_197955.3	C15orf48	649	2.81224			DANT2	1219	3.08583
		RNU7-120P	63	1.79934			NM_001425.3	EMP3	649	2.81224			DAOA-AS1	2482	3.3948
		RNU7-155P	63	1.79934			NM_032593.3	HINT2	649	2.81224			DAPK1-IT1	702	2.84634
		RNU7-180P	63	1.79934			NM_002488.5	NDUFA2	649	2.81224			DARS1-AS1	839	2.9235
		RNU7-186P	63	1.79934			NM_016438.4	HIGD1B	650	2.81291			DBET	3363	3.52673
		RNU7-194P	63	1.79934			NM_007128.3	VPREB1	650	2.81291			DBE-T	3365	3.52699
		RNU7-26P	63	1.79934			NM_004547.6	NDUFB4	651	2.81358			DBH-AS1	2251	3.35238
		RNU7-45P	63	1.79934			NM_016047.4	SF3B6	651	2.81358			DCAF8	2899	3.46217
		RNU7-48P	63	1.79934			NM_001130080.3	IFI27	652	2.81425			DCAF8-DT	552	2.74194
		RNU7-52P	63	1.79934			NR_147060.2	MEIG1	652	2.81425			DCST1-AS1	1410	3.14907
		RNU7-73P	63	1.79934			NM_194324.4	TMSB15B	652	2.81425			DCTN1-AS1	2724	3.43525
		RNU7-85P	63	1.79934			NM_001672.3	ASIP	653	2.81491			DCTN5	11055	4.04356
		RNU7-88P	63	1.79934			NM_007161.3	LST1	653	2.81491			DCXR-DT	624	2.79484
		RNU7-94P	63	1.79934			NM_001308226.2	RPS15	653	2.81491			DDC-AS1	1776	3.24944
		SNORD48	63	1.79934			NM_001128326.2	BSPH1	654	2.81558			DDHD1-DT	1076	3.03181
		SNORD48	63	1.79934			XM_035861098.1	C11orf40	654	2.81558			DDIT4L-AS1	526	2.72099
		SNORD48	63	1.79934			NM_001135580.2	C19orf71	654	2.81558			DDN-AS1	1390	3.14286
		SNORD48	63	1.79934			NM_006443.3	DNPH1	654	2.81558			DDOST	1941	3.28803
		TRAJ13	63	1.79934			NM_138820.4	HIGD2A	654	2.81558			DDX11-AS1	2031	3.30771
		TRAJ17	63	1.79934			NM_001245025.3	C1orf194	655	2.81624			DDX19A-DT	1484	3.17143
		TRAJ22	63	1.79934			NM_018655.3	LENEP	655	2.81624			DDX39B-AS1	525	2.72016
		TRAJ23	63	1.79934			NM_021077.4	NMB	655	2.81624			DDX59-AS1	750	2.87506
		TRAJ24	63	1.79934			NM_017854.2	TMEM160	655	2.81624			DEFB119	475	2.67692
		TRAJ39	63	1.79934			NM_016951.4	CKLF	656	2.8169			DELEC1	1254	3.0983
		TRAJ4	63	1.79934			NM_017885.4	HCFC1R1	656	2.8169			DENND5B-AS1	564	2.75128
		TRAJ44	63	1.79934			NM_002370.4	MAGOH	656	2.8169			DENND6A-DT	2974	3.47334
		TRAJ46	63	1.79934			NM_001012985.2	COA6	657	2.81757			DEPDC1-AS1	1247	3.09587
		TRAJ48	63	1.79934			NM_001365184.1	LOC105378979	657	2.81757			DGAT2-DT	1517	3.18099
		TRAJ51	63	1.79934			NM_013292.5	MYLPF	657	2.81757			DGCR11	2214	3.34518
		TRAJ57	63	1.79934			NM_002452.4	NUDT1	658	2.81823			DGCR5	2246	3.35133
		TRAJ58	63	1.79934			NM_001025290.3	DPPA5	659	2.81889			DGUOK-AS1	569	2.75511
		U7	63	1.79934			NM_003785.4	PAGE1	659	2.81889			DHDDS-AS1	731	2.86362
		U7	63	1.79934			NM_000483.5	APOC2	660	2.81954			DHRS4	1031	3.01343
		U7	63	1.79934			NM_002984.4	CCL4	660	2.81954			DHRS4-AS1	2865	3.45705
		MIR29A	64	1.80618			NM_006634.3	VAMP5	660	2.81954			DHRS4L1	1358	3.1329
		MIR3196	64	1.80618			NM_021955.5	GNGT1	661	2.8202			DHX33-DT	398	2.59988
		MIR375	64	1.80618			NM_002477.1	MYL5	661	2.8202			DHX9	4630	3.66558
		MIR4256	64	1.80618			NM_014183.4	DYNLRB1	662	2.82086			DIAPH1-AS1	2477	3.39393
		MIR4268	64	1.80618			NM_003792.4	EDF1	662	2.82086			DIAPH2-AS1	977	2.98989
		MIR4272	64	1.80618			NM_181607.3	KRTAP19-1	662	2.82086			DIAPH3-AS1	504	2.70209
		MIR4468	64	1.80618			NM_001199828.2	SPRR1A	662	2.82086			DIAPH3-AS2	367	2.56467
		MIR4501	64	1.80618			NM_001185149.1	CLDN24	663	2.82151			DICER1-AS1	830	2.91908
		MIR4649	64	1.80618			NM_001012971.4	FAM209A	663	2.82151			DINOL	951	2.97818
		MIR486-2	64	1.80618			NM_001171155.2	PET100	663	2.82151			DIO2-AS1	1625	3.21085
		MIR548AG2	64	1.80618			NM_181454.3	MRPL55	664	2.82217			DIO3OS	1209	3.08225
		MIR6089	64	1.80618			NM_002288.6	LAIR2	665	2.82282			DIP2A-IT1	428	2.63144
		MIR6513	64	1.80618			NM_005003.3	NDUFAB1	665	2.82282			DIRC1	1473	3.1682
		MIR6738	64	1.80618			NM_000331.6	SAA1	665	2.82282			DIRC3	3910	3.59218
		MIR6772	64	1.80618			NM_001355.4	DDT	666	2.82347			DIRC3-AS1	1059	3.0249
		MIR6779	64	1.80618			NM_012390.4	SMR3A	666	2.82347			DISC1FP1	774	2.88874
		MIR6781	64	1.80618			NM_032014.3	MRPS24	667	2.82413			DISC1-IT1	734	2.8657
		MIR6783	64	1.80618			NM_016062.4	CIAO2B	668	2.82478			DISC2	3892	3.59017
		MIR6806	64	1.80618			NM_003641.5	IFITM1	668	2.82478			DISC2 gene	14994	4.17592
		MIR6812	64	1.80618			NM_005421.3	TAL2	668	2.82478			DISP1	671	2.82641
		MIR6835	64	1.80618			NM_012456.3	TIMM10	668	2.82478			DKFZP434A062	5022	3.70088
		MIR6837	64	1.80618			NM_001080441.4	TTC36	668	2.82478			DKFZp434L192	1068	3.02857
		MIR6861	64	1.80618			NM_032609.3	COX4I2	669	2.82543			DKFZp451B082	4931	3.69294
		MIR6877	64	1.80618			NM_002495.4	NDUFS4	669	2.82543			DLEU1	2436	3.38674
		RNU6-1248P	64	1.80618			NM_001144956.3	RIIAD1	669	2.82543			DLEU1-AS1	731	2.86392
		RNU6-232P	64	1.80618			NM_138705.4	CALML6	670	2.82607			DLEU2	1514	3.18008
		RNU6-632P	64	1.80618			NM_002966.3	S100A10	671	2.82672			DLEU2L	1657	3.21932
		RNU6-794P	64	1.80618			NM_001190462.2	C11orf97	672	2.82737			DLEU7-AS1	1824	3.26102
		RNU7-134P	64	1.80618			NM_001311.5	CRIP1	672	2.82737			DLG1-AS1	1703	3.23121
		RNU7-138P	64	1.80618			NM_001040442.1	FABP6	672	2.82737			DLG3-AS1	418	2.62066
		RNU7-152P	64	1.80618			NM_021134.4	MRPL23	673	2.82802			DLG5-AS1	3031	3.48159
		RNU7-172P	64	1.80618			NM_001010979.3	C1orf189	674	2.82866			DLGAP1-AS1	1023	3.00988
		RNU7-188P	64	1.80618			NM_001048265.2	C9orf116	675	2.8293			DLGAP1-AS2	923	2.9652
		RNU7-29P	64	1.80618			NM_020548.9	DBI	675	2.8293			DLGAP1-AS3	1258	3.09968
		RNU7-29P	64	1.80618			NM_004548.3	NDUFB10	675	2.8293			DLGAP1-AS4	757	2.8791
		RNU7-34P	64	1.80618			NM_001014450.3	SPRR2F	675	2.8293			DLGAP1-AS5	3220	3.50786
		RNU7-40P	64	1.80618			NM_147198.4	WFDC9	675	2.8293			DLGAP2-AS1	587	2.76864
		RNU7-43P	64	1.80618			NM_001444.3	FABP5	676	2.82995			DLGAP4-AS1	1241	3.09377
		RNU7-81P	64	1.80618			NM_001001.5	RPL36AL	676	2.82995			DLX2-DT	950	2.97772
		RNU7-95P	64	1.80618			NM_001044264.3	MSMP	677	2.83059			DLX6	2300	3.36173
		RNU7-96P	64	1.80618			NM_005988.3	SPRR2A	677	2.83059			DLX6-AS1	1990	3.29885
		SLC1A3	64	1.80618			NM_006945.5	SPRR2D	677	2.83059			DM1-AS	730	2.86332
		SNORD42A	64	1.80618			NM_004231.4	ATP6V1F	678	2.83123			DMRT2	8254	3.91664
		SNORD43	64	1.80618			NM_005004.4	NDUFB8	678	2.83123			DMTF1-AS1	631	2.80003
		SNORD48	64	1.80618			NM_001017418.3	SPRR2B	678	2.83123			DMXL1-DT	1397	3.14504
		SNORD58C	64	1.80618			NM_006308.3	HSPB3	679	2.83187			DNA2	4132	3.61616
		SNORD63	64	1.80618			NM_001126063.3	KHDC1L	679	2.83187			DNAH17-AS1	5163	3.7129
		TRAJ10	64	1.80618			NM_001024209.4	SPRR2E	679	2.83187			DNAH8-AS1	2146	3.33163
		U7	64	1.80618			NM_003154.3	STATH	679	2.83187			DNAJB5-DT	763	2.88252
		MIR1252	65	1.81291			NM_003761.5	VAMP8	679	2.83187			DNAJB8-AS1	1798	3.25479
		MIR155	65	1.81291			NM_207393.2	IGFL3	680	2.83251			DNAJB9	2409	3.38184
		MIR362	65	1.81291			NM_002762.4	PRM2	680	2.83251			DNAJC27-AS1	4695	3.67164
		MIR3670-1	65	1.81291			NM_194296.2	SPATA24	680	2.83251			DNAJC3-DT	2908	3.46359
		MIR3670-2	65	1.81291			NM_001355519.1	ETDB	681	2.83315			DNAJC9-AS1	1896	3.27772
		MIR3670-3	65	1.81291			NM_001145051.2	TMEM247	681	2.83315			DNASE1	1433	3.15625
		MIR3670-4	65	1.81291			NM_003279.3	TNNC2	681	2.83315			DNM3-IT1	391	2.59218
		MIR3714	65	1.81291			NM_001077711.1	KRTAP27-1	682	2.83378			DNM3OS	6004	3.77844
		MIR3714	65	1.81291			NM_001080836.3	MEIG1	682	2.83378			DNMBP-AS1	2655	3.42406
		MIR4291	65	1.81291			NM_032417.4	SPANXD	682	2.83378			DNMT3A	4704	3.67246
		MIR4317	65	1.81291			NM_006274.3	CCL19	683	2.83442			DNMT3L-AS1	524	2.71933
		MIR4320	65	1.81291			NM_001302757.2	OVOL3	683	2.83442			DOC2B	41824	4.62143
		MIR4450	65	1.81291			NM_001243237.3	C8orf89	684	2.83506			DOCK4-AS1	2511	3.39985
		MIR4658	65	1.81291			NM_001344.4	DAD1	684	2.83506			DOCK8-AS1	2294	3.36059
		MIR526A2	65	1.81291			NM_001004319.3	VHLL	684	2.83506			DOCK9-AS1	392	2.59329
		MIR548AW	65	1.81291			NM_016126.4	HSPB11	685	2.83569			DOCK9-DT	1903	3.27944
		MIR5591	65	1.81291			NM_002889.4	RARRES2	685	2.83569			DP_FB_2 DANT2	426	2.62941
		MIR5684	65	1.81291			NM_016494.4	RNF181	685	2.83569			DP_FB_5 DANT2	641	2.80686
		MIR6727	65	1.81291			NM_006900.4	IFNA13	686	2.83632			DP13-12 DANT2	238	2.37658
		MIR6729	65	1.81291			NM_016504.3	MRPL27	686	2.83632			DP31-2 DANT2	309	2.48996
		MIR6759	65	1.81291			NM_001029888.3	FAM24A	687	2.83696			DPH6-DT	1507	3.17811
		MIR6763	65	1.81291			NM_001370581.1	GUCA1ANB	687	2.83696			DPP10-AS1	744	2.87157
		MIR6802	65	1.81291			NM_003280.3	TNNC1	687	2.83696			DPP10-AS3	756	2.87852
		MIR6803	65	1.81291			NM_001098483.3	FUOM	689	2.83822			DPP3-DT	846	2.92737
		MIR6818	65	1.81291			NM_001136180.2	HSBP1L1	689	2.83822			DPP4-DT	916	2.9619
		MIR6842	65	1.81291			NM_145252.3	ZG16B	689	2.83822			DPP9-AS1	3071	3.48728
		MIR6865	65	1.81291			NM_001101389.1	CLDN25	690	2.83885			DPY19L3-DT	968	2.98588
		MIR6887	65	1.81291			NM_001862.3	COX5B	690	2.83885			DPYD-AS1	548	2.73878
		MIR7106	65	1.81291			NM_002512.4	NME2	690	2.83885			DPYD-AS2	817	2.91222
		MIR7109	65	1.81291			NM_001395412.1	PMIS2	690	2.83885			DRAIC	1705	3.23172
		MIR7112	65	1.81291			NM_031287.3	SF3B5	690	2.83885			DRG	1955	3.29115
		MIR7854	65	1.81291			NM_016594.3	FKBP11	691	2.83948			DSCAM	8489	3.92887
		MIR8071-1	65	1.81291			NM_005005.3	NDUFB9	691	2.83948			DSCAM-AS1	1315	3.11884
		MIR8071-2	65	1.81291			NM_000101.4	CYBA	692	2.84011			DSCAM-IT1	720	2.85733
		MIR8085	65	1.81291			NM_033377.2	CGB1	693	2.84073			DSCAS	553	2.74273
		MIR9500	65	1.81291			NM_003732.3	EIF4EBP3	693	2.84073			DSCR10	860	2.9345
		MT-TR	65	1.81291			NM_145249.3	IFI27L1	693	2.84073			DSCR4	1114	3.04689
		RNU6-1225P	65	1.81291			NM_001370368.2	LOC647264	693	2.84073			DSCR8	636	2.80318
		RNU6-840P	65	1.81291			NM_015972.4	POLR1D	693	2.84073			DSCR9	1681	3.22557
		RNU7-143P	65	1.81291			NM_080610.3	CST9L	694	2.84136			DSE	3064	3.48629
		RNU7-193P	65	1.81291			NM_001013646.4	FAM209B	694	2.84136			DSEL-AS1	3001	3.47727
		SNORD58A	65	1.81291			NM_004164.3	RBP2	694	2.84136			DSG1-AS1	600	2.77779
		SNORD73A	65	1.81291			NM_080430.4	SELENOM	694	2.84136			DSG2-AS1	2000	3.30103
		TRAJ37	65	1.81291			NM_152516.4	COMMD1	695	2.84198			DST-AS1	843	2.92583
		MIR1249	66	1.81954			NM_001395449.1	MYL5	695	2.84198			DTD1-AS1	1694	3.22891
		MIR1292	66	1.81954			NM_001190764.2	TMEM238	695	2.84198			DUBR	2214	3.34508
		MIR1827	66	1.81954			NM_001097622.2	OCM	696	2.84261			DUSP1	2013	3.30384
		MIR297	66	1.81954			NM_001008740.4	TMCO2	696	2.84261			DUXAP10	2398	3.37985
		MIR3064	66	1.81954			NM_001009614.3	SPANXN1	697	2.84323			DUXAP8	2107	3.32366
		MIR3128	66	1.81954			NM_080831.4	DEFB129	698	2.84386			DUXAP9	2770	3.4424
		MIR3147	66	1.81954			NM_014581.4	OBP2B	698	2.84386			DYNC1LI2-DT	2920	3.46538
		MIR3649	66	1.81954			NM_182566.3	VMO1	698	2.84386			DYNLL2-DT	6113	3.78625
		MIR3649	66	1.81954			NM_001178087.2	SERF1B	699	2.84448			DYNLRB2-AS1	565	2.75205
		MIR3689F	66	1.81954			NM_017971.4	MRPL20	700	2.8451			E2F1	2690	3.42975
		MIR371B	66	1.81954			NM_000732.6	CD3D	701	2.84572			E2F3-IT1	400	2.60206
		MIR376C	66	1.81954			NM_004158.5	PSPN	701	2.84572			E2F4	2110	3.32428
		MIR378A	66	1.81954			NM_032579.3	RETNLB	701	2.84572			E2F5-DT	501	2.69984
		MIR4264	66	1.81954			NM_021571.4	CARD18	702	2.84634			EBLN3P	4382	3.64167
		MIR4301	66	1.81954			NM_001374838.1	FOXL3	702	2.84634			ECE1-AS1	2574	3.41061
		MIR4303	66	1.81954			NM_014582.3	OBP2A	702	2.84634			ECI2-DT	2277	3.35736
		MIR4449	66	1.81954			NM_198469.4	MORN5	703	2.84696			ECM1	12779	4.1065
		MIR4451	66	1.81954			NM_024112.4	BBLN	704	2.84757			EDNRA	3511	3.54539
		MIR4495	66	1.81954			NM_001080528.3	C3orf84	704	2.84757			EDNRB-AS1	2445	3.38828
		MIR4498	66	1.81954			NM_001171183.2	EFCAB9	704	2.84757			EDRF1-AS1	557	2.74586
		MIR4641	66	1.81954			NM_032356.6	NAA38	704	2.84757			EDRF1-DT	2527	3.40261
		MIR4667	66	1.81954			NM_181515.2	MRPL21	706	2.8488			EFCAB13-DT	634	2.80209
		MIR4680	66	1.81954			NM_001001790.3	TOMM5	706	2.8488			EFCAB14-AS1	554	2.74351
		MIR548AG1	66	1.81954			NM_022006.2	FXYD7	708	2.85003			EFCAB6-AS1	1997	3.30038
		MIR548BB	66	1.81954			NM_198946.3	LCN6	708	2.85003			EGFL7	2141	3.33062
		MIR6080	66	1.81954			NM_021019.5	MYL6	708	2.85003			EGFLAM-AS1	512	2.70927
		MIR6506	66	1.81954			NM_002521.3	NPPB	708	2.85003			EGFLAM-AS2	1124	3.05077
		MIR668	66	1.81954			NM_005091.3	PGLYRP1	708	2.85003			EGFLAM-AS4	1574	3.197
		MIR6744	66	1.81954			NM_001195522.3	MPC1L	709	2.85065			EGFR	244589	5.38844
		MIR6754	66	1.81954			NM_001024598.4	HES3	710	2.85126			EGFR-AS1	2821	3.4504
		MIR6755	66	1.81954			XM_011546198.1	LOC102723407	710	2.85126			Ego gene	1529	3.18441
		MIR6767	66	1.81954			NM_001011700.3	MCCD1	710	2.85126			EGOT	1529	3.18441
		MIR6777	66	1.81954			NM_054113.4	CIB3	711	2.85187			EHBP1-AS1	1999	3.30081
		MIR6788	66	1.81954			NM_014443.3	IL17B	712	2.85248			EHD4-AS1	1191	3.07591
		MIR6816	66	1.81954			NM_001308240.2	MICOS13	712	2.85248			EHF	5362	3.72929
		MIR6817	66	1.81954			NM_152397.3	IQCF1	713	2.85309			EHHADH-AS1	1416	3.15106
		MIR6825	66	1.81954			NM_001013.4	RPS9	713	2.85309			EIF1AX-AS1	378	2.57749
		MIR6852	66	1.81954			NM_002256.4	KISS1	714	2.8537			EIF1B-AS1	2125	3.32736
		MIR6860	66	1.81954			NM_031959.3	KRTAP3-2	714	2.8537			EIF2AK3-DT	1347	3.12937
		MIR6878	66	1.81954			NM_003963.3	TM4SF5	714	2.8537			EIF3J-DT	1633	3.21285
		MIR6879	66	1.81954			NM_033378.2	CGB2	715	2.85431			EIF5A2	5534	3.74304
		MIR6882	66	1.81954			NM_004123.3	GIP	716	2.85491			ELDR	470	2.6721
		MIR6885	66	1.81954			NM_019060.3	CRCT1	718	2.85612			ELF1	3872	3.58795
		MIR7159	66	1.81954			NM_001105519.3	FAM166C	718	2.85612			ELF2	3781	3.57763
		MIR7976	66	1.81954			NM_001109619.3	HIGD1C	718	2.85612			ELF3-AS1	831	2.9196
		MT-TC	66	1.81954			NM_178351.4	LCE1C	718	2.85612			ELFN1-AS1	831	2.91978
		MT-TT	66	1.81954			NM_007104.5	RPL10A	718	2.85612			ELMO1-AS1	528	2.72263
		MT-TY	66	1.81954			NM_181269.3	CMTM1	719	2.85673			ELOA-AS1	1084	3.03503
		NDRG1	66	1.81954			NM_001017928.4	MIX23	720	2.85733			ELOVL1	1393	3.14395
		RNU7-157P	66	1.81954			NM_002934.3	RNASE2	720	2.85733			ELOVL2-AS1	1752	3.24345
		RNU7-19P	66	1.81954			NM_001145132.2	C5orf52	721	2.85794			EMBP1	4231	3.62644
		RNU7-70P	66	1.81954			NM_001301339.2	CHCHD10	721	2.85794			EMC1-AS1	573	2.75778
		SNORD36C	66	1.81954			NM_181606.3	KRTAP7-1	721	2.85794			EMC3-AS1	4696	3.67173
		SNORD36C	66	1.81954			NM_001386970.1	XAGE5	721	2.85794			EML2-AS1	996	2.99826
		SNORD37	66	1.81954			NM_001004311.3	FIGLA	722	2.85854			EML4-AS1	1460	3.16435
		SNORD58	66	1.81954			NM_003063.3	SLN	722	2.85854			EMP2	59295	4.77302
		SNORD58B	66	1.81954			NM_001271718.2	SPINK2	722	2.85854			EMSLR	1098	3.0406
		TRAJ18	66	1.81954			NM_182536.3	GKN2	723	2.85914			emx2os gene	7282	3.86225
		TRAJ2	66	1.81954			NM_138476.4	MDP1	723	2.85914			ENDOG	1145	3.05881
		TRAJ28	66	1.81954			NM_005323.4	H1-6	724	2.85974			ENO1-AS1	447	2.65031
		TRAJ32	66	1.81954			NM_007179.3	INSL6	724	2.85974			ENOX1-AS2	714	2.8537
		TRAJ42	66	1.81954			NM_000661.5	RPL9	724	2.85974			ENTPD1-AS1	1649	3.21722
		TRAJ45	66	1.81954			NM_004597.6	SNRPD2	725	2.86034			ENTPD3-AS1	2039	3.30942
		TRAJ53	66	1.81954			NM_178354.3	LCE1F	726	2.86094			EOLA1-DT	2367	3.3742
		MIR1204	67	1.82607			NM_001363254.2	CCDC200	727	2.86153			EOLA2-DT	3285	3.51654
		MIR1255B2	67	1.82607			NM_001014433.3	CUTA	727	2.86153			EP300-AS1	1405	3.14768
		MIR3124	67	1.82607			NM_005258.3	GCHFR	727	2.86153			EPB41L1-AS1	1923	3.28398
		MIR338	67	1.82607			NM_145208.3	MBD3L1	727	2.86153			EPB41L4A-AS1	1194	3.077
		MIR371A	67	1.82607			NM_001145450.3	MORN2	727	2.86153			EPB41L4A-DT	1406	3.14799
		MIR372	67	1.82607			NM_006205.3	PDE6H	727	2.86153			EPC1-AS1	312	2.49415
		MIR379	67	1.82607			NM_152644.3	FAM24B	728	2.86213			EPCAM-DT	1462	3.1648
		MIR4260	67	1.82607			NM_002066.3	GML	728	2.86213			EPHA1-AS1	5034	3.70191
		MIR4271	67	1.82607			NM_002289.3	LALBA	728	2.86213			EPHA5-AS1	1198	3.07846
		MIR4282	67	1.82607			NM_006349.3	ZNHIT1	728	2.86213			EPHA7	6635	3.82181
		MIR4288	67	1.82607			NM_052969.3	RPL39L	729	2.86273			EPIST	841	2.92454
		MIR4292	67	1.82607			NM_006519.4	DYNLT1	730	2.86332			EPM2A-DT	3876	3.58842
		MIR4442	67	1.82607			NM_003860.4	BANF1	731	2.86392			EPN2-AS1	1206	3.08135
		MIR4446	67	1.82607			NM_005319.4	H1-2	731	2.86392			EPN2-IT1	826	2.91698
		MIR4463	67	1.82607			NM_001190765.1	KLRF2	731	2.86392			ERC2-IT1	2264	3.35488
		MIR4472-2	67	1.82607			NM_006607.3	PTTG2	731	2.86392			ERCC6L2	149836	5.17562
		MIR4662A	67	1.82607			NM_001330236.2	LBHD2	732	2.86451			ERI3-IT1	580	2.76305
		MIR4708	67	1.82607			NM_178536.4	LCN12	732	2.86451			ERICD	4049	3.60735
		MIR4728	67	1.82607			NM_001011.4	RPS7	732	2.86451			ERICH2-DT	588	2.76938
		MIR517B	67	1.82607			NM_006685.4	SMR3B	732	2.86451			ERICH3-AS1	4921	3.69201
		MIR548AE2	67	1.82607			NM_182541.2	TMEM31	732	2.86451			ERICH6-AS1	575	2.75929
		MIR611	67	1.82607			NM_033032.3	KRTAP2-2	733	2.8651			ERLNC1	1140	3.0569
		MIR6501	67	1.82607			NM_001145018.3	CCDC153	734	2.8657			ERVK13-1	8336	3.92096
		MIR6511A1	67	1.82607			NM_001185181.3	PFDN6	734	2.8657			ESAM-AS1	1360	3.13338
		MIR6511A2	67	1.82607			NM_002935.3	RNASE3	734	2.8657			ESRG	3153	3.49872
		MIR6511A3	67	1.82607			NM_033185.3	KRTAP3-3	735	2.86629			ETDH1	801	2.90363
		MIR6511A4	67	1.82607			NM_138283.1	CSTL1	736	2.86688			ETNK1-DT	652	2.81391
		MIR6730	67	1.82607			NM_001025295.3	IFITM5	736	2.86688			ETS1-AS1	1395	3.14457
		MIR676	67	1.82607			NM_005478.6	INSL5	736	2.86688			EVA1A-AS	1185	3.07372
		MIR6784	67	1.82607			NM_170685.3	TAC4	736	2.86688			EVADR	673	2.82802
		MIR6791	67	1.82607			NM_001355526.2	EFCAB10	737	2.86747			EVX1-AS	480	2.68124
		MIR6792	67	1.82607			NM_021057.2	IFNA7	737	2.86747			EWSAT1	2527	3.40261
		MIR6798	67	1.82607			NM_002496.4	NDUFS8	737	2.86747			EXD2	5187	3.71487
		MIR6829	67	1.82607			NM_000981.4	RPL19	737	2.86747			EXOC3-AS1	1337	3.12613
		MIR6851	67	1.82607			NM_003329.4	TXN	737	2.86747			EXOSC10-AS1	463	2.66589
		MIR6855	67	1.82607			NM_176813.5	AGR3	738	2.86806			EXTL2	3312	3.52009
		MIR6856	67	1.82607			NM_004378.3	CRABP1	738	2.86806			EXTL3	1762	3.24601
		MIR6858	67	1.82607			NM_025262.3	LY6G5C	738	2.86806			EXTL3-AS1	780	2.89209
		MIR6867	67	1.82607			NM_017878.2	PLAAT2	738	2.86806			EZR-AS1	362	2.55871
		MIR6888	67	1.82607			NM_181684.3	KRTAP12-2	739	2.86864			F10-AS1	455	2.65801
		MIR7515	67	1.82607			NM_023945.3	MS4A5	739	2.86864			F11-AS1	1548	3.18977
		MIR7706	67	1.82607			NM_001080489.3	GLOD5	740	2.86923			FALEC	566	2.75282
		RNU6-1198P	67	1.82607			NM_002413.5	MGST2	740	2.86923			FAM106A	2281	3.35813
		RNU7-106P	67	1.82607			NM_080739.2	C20orf141	741	2.86982			FAM106B	1483	3.17114
		SNORD109A	67	1.82607			NM_002982.4	CCL2	741	2.86982			FAM106C	1623	3.21032
		SNORD109B	67	1.82607			NM_000852.4	GSTP1	741	2.86982			FAM111A-DT	2247	3.3516
		SNORD38B	67	1.82607			NM_001009.4	RPS5	741	2.86982			FAM114A1	3555	3.55084
		SNORD42B	67	1.82607			NM_018111.3	C19orf73	742	2.8704			FAM120AOS	4725	3.67444
		SNORD52	67	1.82607			NM_002960.2	S100A3	742	2.8704			FAM135A-AS1	369	2.56703
		SNORD52	67	1.82607			NM_080608.4	SPATA25	742	2.8704			FAM138A	1130	3.05308
		SNORD52	67	1.82607			NM_001271706.1	IZUMO3	743	2.87099			FAM138B	1130	3.05308
		SNORD52	67	1.82607			NM_002620.4	PF4V1	743	2.87099			FAM138C	1130	3.05308
		SNORD52	67	1.82607			NM_004374.4	COX6C	744	2.87157			FAM138D	1126	3.05154
		SNORD54	67	1.82607			NM_005213.4	CSTA	744	2.87157			FAM138E	1130	3.05308
		SNORD64	67	1.82607			NM_003776.4	MRPL40	744	2.87157			FAM138F	1130	3.05308
		SNORD77B	67	1.82607			NM_145202.5	PRAP1	744	2.87157			FAM13A-AS1	3210	3.50651
		SNORD98	67	1.82607			NM_001355204.2	TRAPPC2B	744	2.87157			FAM13B-AS1	2920	3.46538
		MIR139	68	1.83251			NM_001243750.2	NUDT8	745	2.87216			FAM151B-DT	632	2.80072
		MIR148A	68	1.83251			NM_001322.3	CST2	746	2.87274			FAM157A	6879	3.83753
		MIR200C	68	1.83251			NM_022165.3	LIN7B	746	2.87274			FAM157B	3690	3.56703
		MIR24-1	68	1.83251			NM_001363555.2	MT1E	746	2.87274			FAM157C	961	2.98272
		MIR302C	68	1.83251			NM_174895.3	PCP2	747	2.87332			FAM167A-AS1	1222	3.08707
		MIR302D	68	1.83251			NM_139282.3	RHOXF1	747	2.87332			FAM170B-AS1	2013	3.30384
		MIR3115	68	1.83251			NM_001395448.1	MYL5	748	2.8739			FAM174A-DT	490	2.6902
		MIR3116-2	68	1.83251			NM_001898.3	CST1	749	2.87448			FAM181A-AS1	2441	3.38757
		MIR3135B	68	1.83251			NM_001899.3	CST4	749	2.87448			FAM182A	5111	3.70851
		MIR3173	68	1.83251			NM_015973.5	GAL	749	2.87448			FAM182B	3177	3.50195
		MIR3185	68	1.83251			NM_003695.3	LY6D	749	2.87448			FAM197Y2	556	2.74507
		MIR367	68	1.83251			NM_017726.8	PPP1R14D	750	2.87506			FAM197Y3	467	2.66932
		MIR3674	68	1.83251			NM_006423.3	RABAC1	750	2.87506			FAM197Y4	467	2.66932
		MIR3679	68	1.83251			NM_022112.3	TP53AIP1	750	2.87506			FAM197Y5	467	2.66932
		MIR376A1	68	1.83251			NM_001099456.3	NPW	751	2.87564			FAM197Y6	467	2.66932
		MIR4253	68	1.83251			NM_001024822.3	RNASE12	751	2.87564			FAM197Y7	467	2.66932
		MIR4427	68	1.83251			NM_031286.4	SH3BGRL3	751	2.87564			FAM197Y8	467	2.66932
		MIR4457	68	1.83251			NM_173080.3	SPRR4	751	2.87564			FAM197Y9	467	2.66932
		MIR4491	68	1.83251			NM_003282.4	TNNI2	751	2.87564			FAM201A	1741	3.2408
		MIR4510	68	1.83251			NM_130769.4	GPHA2	752	2.87622			FAM201B	1617	3.20871
		MIR451B	68	1.83251			NM_130467.5	PAGE5	752	2.87622			FAM215A	780	2.89209
		MIR4638	68	1.83251			NM_005854.3	RAMP2	752	2.87622			FAM218A	2184	3.33925
		MIR486-1	68	1.83251			NM_006427.4	SIVA1	752	2.87622			FAM219B	3073	3.48754
		MIR553	68	1.83251			NM_017900.3	AURKAIP1	753	2.87679			FAM222A-AS1	838	2.92298
		MIR5582	68	1.83251			NM_032411.3	ECRG4	753	2.87679			FAM223A	713	2.85309
		MIR5691	68	1.83251			NM_019617.4	GKN1	753	2.87679			FAM223B	713	2.85309
		MIR6734	68	1.83251			NM_001190460.1	KRTAP9-1	753	2.87679			FAM224A	463	2.66558
		MIR6760	68	1.83251			NM_002674.4	PMCH	754	2.87737			FAM224B	462	2.66464
		MIR6780A	68	1.83251			NM_006347.4	PPIH	754	2.87737			FAM225A	5802	3.76358
		MIR6794	68	1.83251			NM_000992.3	RPL29	754	2.87737			FAM225B	5836	3.76612
		MIR6795	68	1.83251			NM_002962.2	S100A5	754	2.87737			FAM226A	2023	3.306
		MIR6804	68	1.83251			NM_001204526.1	SSR4	754	2.87737			FAM226B	2096	3.32139
		MIR6859-1	68	1.83251			NM_001900.5	CST5	755	2.87795			FAM230A	3194	3.50433
		MIR6859-2	68	1.83251			NM_033060.3	KRTAP4-1	755	2.87795			FAM230B	3464	3.53958
		MIR6859-3	68	1.83251			NM_001123068.3	PPIAL4G	755	2.87795			FAM230C	1962	3.2927
		MIR6859-3	68	1.83251			NM_001002031.4	ATP5MC2	756	2.87852			FAM230D	2984	3.4748
		MIR6859-4	68	1.83251			NM_001697.3	ATP5PO	756	2.87852			FAM230E	2512	3.39993
		MIR7975	68	1.83251			NM_005325.4	H1-1	756	2.87852			FAM230F	3191	3.50393
		MIR8068	68	1.83251			NM_003087.3	SNCG	756	2.87852			FAM230G	891	2.94963
		MT-TD	68	1.83251			NM_013258.5	PYCARD	757	2.8791			FAM230H	3106	3.4922
		MT-TG	68	1.83251			NM_024407.5	NDUFS7	758	2.87967			FAM230I	1544	3.18865
		MT-TM	68	1.83251			NM_004585.5	PLAAT4	758	2.87967			FAM230J	2719	3.43433
		MT-TP	68	1.83251			NM_003009.4	SELENOW	758	2.87967			FAM238A	1117	3.04805
		MT-TW	68	1.83251			NM_001322244.2	TEX51	758	2.87967			FAM238B	6118	3.78661
		RNU5B-6P	68	1.83251			NM_138336.1	COPS9	759	2.88024			FAM238C	3650	3.56229
		RNU5E-3P	68	1.83251			NM_001327.3	CTAG1B	759	2.88024			FAM242B	719	2.85673
		RNU7-179P	68	1.83251			NM_172377.5	CTAG2	759	2.88024			FAM242C	294	2.46835
		RNU7-187P	68	1.83251			NM_000608.4	ORM2	759	2.88024			FAM242D	436	2.63915
		SNORA108	68	1.83251			NM_145248.5	SPACA7	759	2.88024			FAM242F	357	2.55267
		SNORD19	68	1.83251			NM_032273.4	TMEM126A	759	2.88024			FAM245A	1195	3.07737
		SNORD29	68	1.83251			NM_001143883.4	PPIAL4A	760	2.88081			FAM24B-CUZD1	2630	3.41996
		SNORD42	68	1.83251			NM_001135789.5	PPIAL4C	760	2.88081			FAM27B	703	2.84696
		SNORD63	68	1.83251			NM_001164261.2	PPIAL4D	760	2.88081			FAM27C	703	2.84696
		SNORD95	68	1.83251			NM_001144032.3	PPIAL4E	760	2.88081			FAM27E2	1767	3.24724
		TUBGCP5	68	1.83251			NM_001164262.3	PPIAL4F	760	2.88081			FAM27E3	1521	3.18213
		CYP3A137P	69	1.83885			NM_001368128.3	PPIAL4H	760	2.88081			FAM27E5	609	2.78462
		MIR1180	69	1.83885			NM_019101.3	APOM	761	2.88138			FAM30A	9643	3.98421
		MIR1229	69	1.83885			NM_001195076.2	C19orf81	761	2.88138			FAM30C	2639	3.42144
		MIR1229	69	1.83885			NM_138812.4	DYDC1	761	2.88138			FAM3D-AS1	821	2.91434
		MIR1245B	69	1.83885			NM_021029.6	RPL36A	761	2.88138			FAM41AY1	2043	3.31027
		MIR1264	69	1.83885			NM_199001.5	CYSRT1	762	2.88195			FAM41AY2	2043	3.31027
		MIR20B	69	1.83885			NM_002795.4	PSMB3	762	2.88195			FAM41C	1779	3.25018
		MIR2909	69	1.83885			NM_001395435.1	SPRR5	762	2.88195			FAM53B-AS1	1715	3.23426
		MIR302A	69	1.83885			NM_001861.6	COX4I1	763	2.88252			FAM66A	775	2.8893
		MIR33A	69	1.83885			NM_001199823.3	NEDD8-MDP1	763	2.88252			FAM66B	4308	3.63428
		MIR3692	69	1.83885			NM_033184.4	KRTAP2-4	764	2.88309			FAM66C	3266	3.51402
		MIR373	69	1.83885			NM_000607.4	ORM1	764	2.88309			FAM66D	1071	3.02979
		MIR377	69	1.83885			NM_001271006.2	CENPX	765	2.88366			FAM66E	1434	3.15655
		MIR4278	69	1.83885			NM_001040425.3	U2AF1L4	765	2.88366			FAM74A1	623	2.79449
		MIR4323	69	1.83885			XM_011543804.3	LOC102724971	766	2.88423			FAM74A3	1883	3.27485
		MIR4421	69	1.83885			NM_203347.2	LCN15	767	2.8848			FAM74A4	1902	3.27921
		MIR4499	69	1.83885			NM_001100418.2	REX1BD	767	2.8848			FAM74A6	775	2.8893
		MIR4523	69	1.83885			NM_001029881.3	CIB4	768	2.88536			FAM74A7	1893	3.27715
		MIR4524A	69	1.83885			NM_002909.5	REG1A	768	2.88536			FAM83A-AS1	1175	3.07004
		MIR4639	69	1.83885			NM_000496.3	CRYBB2	769	2.88593			FAM83C-AS1	368	2.56585
		MIR4685	69	1.83885			NM_139250.2	CTAG1A	769	2.88593			FAM83H	5632	3.75066
		MIR4735	69	1.83885			NM_001014764.3	EMC6	769	2.88593			FAM85A	1848	3.2667
		MIR4743	69	1.83885			NM_003254.3	TIMP1	769	2.88593			FAM85B	869	2.93902
		MIR4743	69	1.83885			NM_006396.3	ZNRD2	769	2.88593			FAM87A	4028	3.60509
		MIR5692A1	69	1.83885			NR_172017.1	ADIG	770	2.88649			FAM87B	1944	3.2887
		MIR6749	69	1.83885			NM_030663.3	SMCP	770	2.88649			FAM95A	2465	3.39182
		MIR6757	69	1.83885			NM_001324073.2	CD300H	772	2.88762			FAM95B1	1543	3.18837
		MIR6775	69	1.83885			NM_013234.4	EIF3K	772	2.88762			FAM95C	2667	3.42602
		MIR6782	69	1.83885			NM_080746.3	RPL10L	772	2.88762			FAM99A	1430	3.15534
		MIR6799	69	1.83885			NM_001164442.2	SHISAL2B	772	2.88762			FAM99B	1066	3.02776
		MIR6847	69	1.83885			NM_002619.4	PF4	773	2.88818			FANK1-AS1	446	2.64933
		MIR6849	69	1.83885			NM_153477.3	UXT	773	2.88818			FARSA-AS1	241	2.38202
		MIR6849	69	1.83885			NM_001013625.4	CFAP126	774	2.88874			FAS-AS1	1554	3.19145
		MIR6854	69	1.83885			NM_021221.2	LY6G5B	774	2.88874			FBXL19-AS1	3951	3.59671
		MIR6866	69	1.83885			NM_001164419.3	MBD3L4	774	2.88874			FBXO22	10568	4.02399
		MIR6893	69	1.83885			NM_005601.4	NKG7	774	2.88874			FBXO38-DT	2100	3.32222
		MIR7162	69	1.83885			NM_001395277.1	OOSP4A	774	2.88874			FBXO3-DT	386	2.58659
		MIR8052	69	1.83885			NM_172140.2	IFNL1	775	2.8893			FBXW7-AS1	351	2.54531
		MIR8057	69	1.83885			NM_006507.4	REG1B	775	2.8893			FCRL2	1671	3.22298
		MT-TA	69	1.83885			NM_080869.2	WFDC12	775	2.8893			FCRL3	2722	3.43481
		MT-TE	69	1.83885			NM_198447.2	GOLT1A	776	2.88986			FENDRR	2896	3.4618
		MT-TH	69	1.83885			NM_005320.3	H1-3	776	2.88986			FER	12010	4.07954
		MT-TI	69	1.83885			NM_001123387.1	KRTAP2-1	776	2.88986			FER1L6-AS1	2315	3.36455
		MT-TS1	69	1.83885			NM_033062.4	KRTAP4-2	776	2.88986			FER1L6-AS2	1755	3.24428
		MT-TV	69	1.83885			NM_001012973.3	PLAC9	776	2.88986			FEZ1	3176	3.50188
		NMTRS-TGA3-1	69	1.83885			NM_014187.4	TMEM208	776	2.88986			FEZF1	2238	3.34976
		RNU6-964P	69	1.83885			NM_001012978.3	BEX5	777	2.89042			FEZF1-AS1	2653	3.42374
		RNU7-136P	69	1.83885			NM_001037500.2	DEFB124	777	2.89042			FGD5-AS1	3734	3.5722
		SNORD113-1	69	1.83885			NM_001540.5	HSPB1	777	2.89042			FGF10-AS1	1919	3.28307
		SNORD18C	69	1.83885			NM_007019.4	UBE2C	777	2.89042			FGF12-AS1	580	2.76343
		SNORD2	69	1.83885			NM_001136507.2	MBD3L5	778	2.89098			FGF12-AS2	580	2.76343
		SNORD25	69	1.83885			NM_001012.2	RPS8	778	2.89098			FGF13-AS1	849	2.92891
		SNORD31B	69	1.83885			NM_001007530.3	CDRT15	779	2.89154			FGF14-AS1	369	2.56703
		SNORD38B	69	1.83885			NM_001826.3	CKS1B	779	2.89154			FGF14-AS2	1144	3.05843
		SNORD38C	69	1.83885			NM_016509.4	CLEC1B	779	2.89154			FGF14-IT1	2130	3.32838
		SNORD38D	69	1.83885			NM_173160.3	FXYD4	779	2.89154			FHAD1-AS1	3111	3.49283
		SNORD42	69	1.83885			NM_198541.2	IGFL1	779	2.89154			FIGNL2-DT	427	2.63043
		TNC	69	1.83885			NM_001330282.2	MZT2B	779	2.89154			FILNC1	1337	3.12602
		TRAJ52	69	1.83885			NM_004049.4	BCL2A1	780	2.89209			FIRRE	2739	3.43759
		IGLJ6	70	1.8451			NM_001039496.2	CATSPERZ	780	2.89209			FKBP1B	1127	3.05192
		MIR1245A	70	1.8451			NM_002983.3	CCL3	780	2.89209			FKBP9P1	2420	3.38377
		MIR1251	70	1.8451			NM_001040431.3	COA3	780	2.89209			FKSG29	608	2.7839
		MIR196A1	70	1.8451			NM_017838.4	NHP2	780	2.89209			FLACC1	2230	3.3483
		MIR30D	70	1.8451			NM_012459.4	TIMM8B	780	2.89209			FLG-AS1	3485	3.54214
		MIR3187	70	1.8451			NM_001204099.2	CKLF-CMTM1	781	2.89265			FLICR	521	2.71663
		MIR32	70	1.8451			NM_001330386.2	TPRKB	781	2.89265			FLJ12825	3942	3.59572
		MIR369	70	1.8451			NM_021243.3	ABRACL	782	2.89321			FLJ13224	1630	3.21219
		MIR374C	70	1.8451			NM_000432.4	MYL2	783	2.89376			FLJ16779	7650	3.88366
		MIR3975	70	1.8451			NM_001365443.2	PTTG1IP2	783	2.89376			FLJ20021	810	2.90849
		MIR3977	70	1.8451			NM_001352129.2	STRIT1	783	2.89376			FLJ20712	1206	3.08135
		MIR4270	70	1.8451			NM_181726.4	ANKRD37	784	2.89432			FLJ22447	1386	3.14176
		MIR4276	70	1.8451			NM_001001437.4	CCL3L3	784	2.89432			FLJ30679	1980	3.29667
		MIR4289	70	1.8451			NM_001080507.3	OOEP	784	2.89432			FLJ32255	2760	3.44091
		MIR4445	70	1.8451			NM_172370.5	DAOA	785	2.89487			FLJ33534	1635	3.21352
		MIR4465	70	1.8451			NM_001446.5	FABP7	785	2.89487			FLJ36000	3798	3.57955
		MIR4476	70	1.8451			NM_001145307.5	LRRC51	785	2.89487			FLJ37453	2732	3.43648
		MIR4482	70	1.8451			NM_014589.3	PLA2G2E	785	2.89487			FLJ38576	2459	3.39076
		MIR4508	70	1.8451			NM_002954.6	RPS27A	785	2.89487			FLJ39095	2479	3.39428
		MIR4520-1	70	1.8451			NM_174910.3	DYNLT2	787	2.89597			FLJ40194	722	2.85854
		MIR4527	70	1.8451			NM_005321.3	H1-4	787	2.89597			FLJ40288	1998	3.3006
		MIR4537	70	1.8451			NM_002297.4	LCN1	787	2.89597			FLJ42393	2266	3.35526
		MIR4668	70	1.8451			NM_000281.4	PCBD1	787	2.89597			FLJ42627	7148	3.85418
		MIR4689	70	1.8451			NM_001101340.2	ADM5	788	2.89653			FLJ42969	1948	3.28959
		MIR4696	70	1.8451			NM_000758.4	CSF2	788	2.89653			FLJ45513	929	2.96802
		MIR4711	70	1.8451			NM_138408.4	GTF3C6	788	2.89653			FLJ46284	3366	3.52711
		MIR4731	70	1.8451			NM_174903.6	RNF151	788	2.89653			FLJ46875	5549	3.74421
		MIR4734	70	1.8451			NM_015379.5	BRI3	790	2.89763			FLJ46906	1022	3.00945
		MIR548AE1	70	1.8451			NM_032412.4	CYSTM1	790	2.89763			FLNB-AS1	3708	3.56914
		MIR548O2	70	1.8451			NM_007003.4	PAGE4	790	2.89763			FLNC-AS1	559	2.74741
		MIR6507	70	1.8451			NM_004450.3	ERH	791	2.89818			FLOT2	2668	3.42619
		MIR6514	70	1.8451			NM_002696.3	POLR2G	791	2.89818			FLVCR1-DT	815	2.91116
		MIR6737	70	1.8451			NM_000315.4	PTH	791	2.89818			FLVCR2-AS1	2146	3.33163
		MIR6774	70	1.8451			NM_033280.4	SEC11C	791	2.89818			FMNL1-DT	844	2.92634
		MIR6810	70	1.8451			NM_181599.3	KRTAP13-1	792	2.89873			FMR1-AS1	1995	3.29983
		MIR6814	70	1.8451			NM_001142.2	AMELX	793	2.89927			FN3KRP	1950	3.29003
		MIR6830	70	1.8451			NM_000099.4	CST3	793	2.89927			FNDC1-AS1	834	2.92117
		MIR6848	70	1.8451			NM_144614.4	MBD3L2	793	2.89927			FNDC1-IT1	550	2.74036
		MIR6848	70	1.8451			NM_001256539.4	NOP16	793	2.89927			FOCAD-AS1	423	2.62634
		MIR6862-1	70	1.8451			NM_002818.3	PSME2	793	2.89927			FOSL2-AS1	2850	3.45484
		MIR6862-2	70	1.8451			NM_138761.4	BAX	795	2.90037			FOXC2	2900	3.4624
		MIR6864	70	1.8451			NM_018476.4	BEX1	795	2.90037			FOXC2-AS1	319	2.50379
		MIR718	70	1.8451			NM_001395276.1	OOSP1	795	2.90037			FOXCUT	1612	3.20737
		MIR99B	70	1.8451			NM_003353.4	UCN	795	2.90037			FOXD2-AS1	2527	3.40261
		MT-TK	70	1.8451			NM_144981.3	IMMP1L	796	2.90091			FOXD3 antisense RNA 1	491	2.69108
		RNU6-906P	70	1.8451			NM_001319658.2	DUSP23	797	2.90146			FOXD3 antisense RNA 2	496	2.69548
		SNORD104	70	1.8451			NM_005322.3	H1-5	797	2.90146			FOXD3 antisense RNA 3	547	2.73799
		SNORD114-16	70	1.8451			NM_032366.5	METTL26	797	2.90146			FOXD3 antisense RNA 4	941	2.97359
		SNORD114-27	70	1.8451			NM_001007089.4	RESP18	797	2.90146			FOXD3 antisense RNA 5	432	2.63548
		SNORD114-29	70	1.8451			NM_005208.5	CRYBA1	798	2.902			FOXD3 antisense RNA 6	470	2.6721
		SNORD114-5	70	1.8451			NM_005332.3	HBZ	798	2.902			FOXD3 promoter	941	2.97359
		SNORD123	70	1.8451			NM_025210.2	PPP1R2C	798	2.902			FOXD3-AS1	648	2.81124
		SNORD18	70	1.8451			NM_001354434.2	SMIM35	798	2.902			FOXE3	8981	3.95332
		SNORD18	70	1.8451			NM_152670.3	TEX37	798	2.902			FOXG1-AS1	905	2.95665
		SNORD30	70	1.8451			NM_001165877.1	ATP5MGL	799	2.90255			FOXL1	4930	3.69285
		SNORD30	70	1.8451			NM_000713.3	BLVRB	799	2.90255			FOXL2	9917	3.99638
		SNORD38A	70	1.8451			NM_031964.2	KRTAP17-1	799	2.90255			FOXL2NB	13755	4.13846
		SNORD41	70	1.8451			NM_199290.4	NACA2	799	2.90255			FOXL3-OT1	645	2.80956
		SNORD50B	70	1.8451			NM_001368161.2	OOSP4B	799	2.90255			FOXN2	5643	3.75155
		SNORD63B	70	1.8451			NM_001007533.4	PPP1R27	799	2.90255			FOXN3-AS1	1086	3.03583
		SNORD82	70	1.8451			NM_004291.4	CARTPT	800	2.90309			FOXN3-AS2	1262	3.10106
		U6	70	1.8451			NM_207430.2	HOATZ	800	2.90309			FOXO6-AS1	394	2.5955
		U6	70	1.8451			NM_024108.3	TRAPPC6A	800	2.90309			FOXP1-AS1	728	2.86213
		U6	70	1.8451			NM_001320327.2	CHCHD2	801	2.90363			FOXP2	6478	3.81144
		MIR1-1	71	1.85126			NM_145867.2	LTC4S	801	2.90363			FOXP3	21392	4.33025
		MIR1293	71	1.85126			NM_001010897.3	SERP2	802	2.90417			FOXP4-AS1	505	2.70358
		MIR1322	71	1.85126			NM_001204871.2	URGCP-MRPS24	802	2.90417			FOXR2	2793	3.44607
		MIR1322	71	1.85126			NM_001252383.2	CGA	803	2.90472			FREM2	207096	5.31617
		MIR18A	71	1.85126			NM_014222.3	NDUFA8	804	2.90526			FREM2-AS1	600	2.77815
		MIR18B	71	1.85126			NM_001329678.2	PAXX	804	2.90526			FRG1-DT	2662	3.42521
		MIR199A1	71	1.85126			NM_007343.4	PRSS3	804	2.90526			FRGCA	422	2.62531
		MIR208A	71	1.85126			NM_013251.4	TAC3	804	2.90526			FRK	13363	4.1259
		MIR20A	71	1.85126			NM_178456.3	C20orf85	805	2.9058			FRMD6	4561	3.65906
		MIR30A	71	1.85126			NM_001282544.2	CCDC182	805	2.9058			FRMD6-AS1	2246	3.35141
		MIR31	71	1.85126			NM_021006.5	CCL3L1	805	2.9058			FRMD6-AS2	581	2.7638
		MIR3927	71	1.85126			NM_001317980.2	RPL26L1	805	2.9058			FRMPD3-AS1	457	2.65992
		MIR4316	71	1.85126			NM_005274.3	GNG5	806	2.90634			FRMPD4-AS1	2097	3.3216
		MIR4329	71	1.85126			NM_032517.6	LYZL1	806	2.90634			FRY-AS1	2383	3.37712
		MIR4452	71	1.85126			NM_003093.3	SNRPC	806	2.90634			FSIP2-AS1	577	2.7608
		MIR4479	71	1.85126			NM_144594.3	GTSF1	807	2.90687			FSIP2-AS2	1172	3.06902
		MIR4480	71	1.85126			NM_002899.5	RBP1	807	2.90687			FTCD-AS1	500	2.69897
		MIR4533	71	1.85126			NM_199342.4	SVBP	807	2.90687			FTH1P3	954	2.97955
		MIR4664	71	1.85126			NM_001959.4	EEF1B2	808	2.90741			FTO-IT1	870	2.93952
		MIR4705	71	1.85126			NM_002580.3	REG3A	808	2.90741			FTX	2356	3.37218
		MIR4746	71	1.85126			NM_001785.3	CDA	809	2.90795			FUBP1	4523	3.65539
		MIR4758	71	1.85126			NM_004669.3	CLIC3	809	2.90795			FUT7	9667	3.98529
		MIR4797	71	1.85126			NM_001886.3	CRYBA4	809	2.90795			FUT8-AS1	2026	3.30664
		MIR503	71	1.85126			NM_031894.3	FTHL17	809	2.90795			FZD10-AS1	3678	3.56561
		MIR5700	71	1.85126			NM_183058.3	LYZL2	809	2.90795			FZD4-DT	1218	3.08565
		MIR6072	71	1.85126			NM_002769.5	PRSS1	809	2.90795			G2E3-AS1	450	2.65321
		MIR6505	71	1.85126			NM_206917.3	BEX3	810	2.90849			G6PC1	19572	4.29164
		MIR6511B2	71	1.85126			NM_006273.4	CCL7	810	2.90849			GABARAPL1-AS1	1056	3.02366
		MIR6743	71	1.85126			NM_002038.4	IFI6	812	2.90956			GABPB1-AS1	4139	3.6169
		MIR6748	71	1.85126			NM_001386841.1	KRTAP4-1	812	2.90956			GABPB1-IT1	5944	3.77408
		MIR6752	71	1.85126			NM_000954.6	PTGDS	812	2.90956			GABRB3	1495	3.17464
		MIR6840	71	1.85126			NM_001080525.3	SPINK8	812	2.90956			GABRG3-AS1	855	2.93197
		MIR6874	71	1.85126			NM_001195190.3	TEX50	812	2.90956			GACAT1	575	2.75967
		MIR7158	71	1.85126			NM_021210.5	TRAPPC1	812	2.90956			GACAT2	835	2.92169
		MT-TF	71	1.85126			NM_016404.3	TRMT112	812	2.90956			GACAT3	984	2.993
		MT-TL2	71	1.85126			NM_001278485.2	ANAPC15	813	2.91009			GALNT7	4129	3.61584
		RNU6-237P	71	1.85126			NM_004832.3	GSTO1	813	2.91009			GALNT7-DT	2266	3.35526
		RNU6ATAC17P	71	1.85126			NM_052872.4	IL17F	813	2.91009			GALNTL6-AS1	1382	3.14051
		SNORD108	71	1.85126			NM_001164425.4	MBD3L3	813	2.91009			GAPLINC	500	2.69854
		SNORD115-46	71	1.85126			NM_152358.3	IZUMO2	814	2.91062			GARS1-DT	3871	3.58782
		SNORD34	71	1.85126			NM_005645.4	TAF13	814	2.91062			GAS1RR	4388	3.64227
		SNORD39	71	1.85126			NM_000879.3	IL5	815	2.91116			GAS5	619	2.79188
		SNORD49A	71	1.85126			NM_016378.3	VCX2	815	2.91116			GAS5 gene	651	2.81358
		SNORD56	71	1.85126			NM_003278.3	CLEC3B	816	2.91169			GAS5-AS1	702	2.84634
		SNORD56B	71	1.85126			NM_006681.4	NMU	816	2.91169			GAS6-AS1	902	2.95521
		SNORD65C	71	1.85126			NM_001204513.3	RBAK-RBAKDN	817	2.91222			GAS6-DT	1942	3.28825
		Y_RNA	71	1.85126			NM_001099667.3	ARMS2	818	2.91275			GAS8	3185	3.50311
		GATA6-AS1	72	1.85733			NM_016565.3	COA4	818	2.91275			GAS8-AS1	4497	3.65292
		IGLJ5	72	1.85733			NM_001085481.3	MAP1LC3B2	818	2.91275			GASAL1	4013	3.60347
		MIR129-1	72	1.85733			NM_001395498.1	TIMM17B	818	2.91275			GASK1B-AS1	3769	3.5762
		MIR1302-7	72	1.85733			NM_005564.5	LCN2	820	2.91381			GATA2-AS1	2358	3.37254
		MIR147A	72	1.85733			NM_001382345.1	LEUTX	820	2.91381			GATA3-AS1	983	2.99248
		MIR21	72	1.85733			NM_194326.4	RPS19BP1	820	2.91381			GATA4	90082	4.95464
		MIR302E	72	1.85733			NM_178460.3	SIRPD	820	2.91381			GAU1	1249	3.09656
		MIR30C2	72	1.85733			NM_001317.6	CSH1	821	2.91434			GCAWKR	2322	3.36593
		MIR361	72	1.85733			NM_001163561.2	STPG4	821	2.91434			GCC2-AS1	569	2.75511
		MIR3681	72	1.85733			NM_006442.4	DRAP1	822	2.91487			GCSAML-AS1	1931	3.28578
		MIR3689C	72	1.85733			NM_001037494.2	DYNLL1	822	2.91487			GCSIR	1893	3.27715
		MIR3689E	72	1.85733			NM_005408.3	CCL13	823	2.9154			GDE1	2939	3.4682
		MIR374A	72	1.85733			NM_001079827.2	CLRN2	823	2.9154			GDF5-AS1	935	2.97081
		MIR374B	72	1.85733			NM_001017417.3	CT45A1	823	2.9154			GDNF-AS1	1541	3.18766
		MIR4255	72	1.85733			NM_000515.5	GH1	823	2.9154			GEMIN7-AS1	653	2.81491
		MIR4299	72	1.85733			NM_005855.4	RAMP1	823	2.9154			GFOD1-AS1	284	2.45332
		MIR4324	72	1.85733			NM_001395434.1	LITAFD	824	2.91593			GGCT	1012	3.00518
		MIR4470	72	1.85733			NM_032601.4	MCEE	824	2.91593			GHET1	1913	3.28171
		MIR451A	72	1.85733			NM_001395446.1	MYL5	824	2.91593			GHRL	14198	4.15223
		MIR4648	72	1.85733			NM_002798.3	PSMB6	824	2.91593			GHRLOS	3924	3.59377
		MIR4676	72	1.85733			NM_001203245.3	RPS10	824	2.91593			GIGYF2	2846	3.45427
		MIR4681	72	1.85733			NM_207373.3	C10orf99	825	2.91645			GIHCG	711	2.85187
		MIR4709	72	1.85733			NM_022044.3	SDF2L1	825	2.91645			GIT2	4807	3.68191
		MIR4717	72	1.85733			NM_182563.4	BRICD5	826	2.91698			GJA9-MYCBP	3497	3.5437
		MIR4729	72	1.85733			NM_181532.3	ERAS	826	2.91698			GJD2-DT	2727	3.43569
		MIR4752	72	1.85733			NM_001171252.2	PAGE3	826	2.91698			GK-AS1	18036	4.25614
		MIR4755	72	1.85733			NM_020991.4	CSH2	827	2.91751			GLCCI1-DT	1186	3.07408
		MIR548AJ1	72	1.85733			NM_004095.4	EIF4EBP1	827	2.91751			GLIDR	1934	3.28646
		MIR5698	72	1.85733			NM_024299.4	PPDPF	827	2.91751			GLIS2-AS1	359	2.55509
		MIR665	72	1.85733			NM_001282492.2	ARMH2	828	2.91803			GLIS3-AS1	730	2.86332
		MIR6731	72	1.85733			NM_007234.5	DCTN3	828	2.91803			GLYCTK-AS1	1164	3.06595
		MIR6761	72	1.85733			NM_032574.4	DPY30	828	2.91803			GLYR1	3428	3.53508
		MIR6766	72	1.85733			NM_001315494.2	MYMX	828	2.91803			GMDS-DT	1606	3.20575
		MIR6768	72	1.85733			NM_003140.3	SRY	828	2.91803			GNA14-AS1	719	2.85673
		MIR6797	72	1.85733			NM_152479.6	TTC9B	828	2.91803			GNA15-DT	2319	3.3653
		MIR6832	72	1.85733			NM_001204268.3	FXYD6-FXYD2	829	2.91855			GNAO1-AS1	1909	3.28081
		MIR6841	72	1.85733			NM_004853.3	STX8	830	2.91908			GNAO1-DT	2678	3.42781
		MIR6875	72	1.85733			NM_001394997.1	CSN3	831	2.9196			GNB1-DT	967	2.98543
		MIR7111	72	1.85733			NM_052873.3	IFT43	831	2.9196			GNG12-AS1	2247	3.3516
		MIR8073	72	1.85733			NM_001080483.3	MYMK	831	2.9196			GNPDA2	2005	3.30201
		MIR8079	72	1.85733			NM_002769.4	PRSS1	831	2.9196			GOLGA4-AS1	2405	3.38112
		MIR941-1	72	1.85733			NM_016492.5	RANGRF	831	2.9196			GOLGA7B-DT	433	2.63649
		MIR941-2	72	1.85733			NM_001358683.3	ANKRD40CL	832	2.92012			GORAB-AS1	649	2.81224
		MIR941-3	72	1.85733			NM_017503.5	SURF2	833	2.92065			GPAT4-AS1	409	2.61172
		MIR941-4	72	1.85733			NM_004591.3	CCL20	834	2.92117			GPC5	2943	3.46879
		MIR941-5	72	1.85733			NM_022579.3	CSHL1	834	2.92117			GPC5-AS1	425	2.62839
		MIRLET7A2	72	1.85733			NM_001025265.3	CXorf65	834	2.92117			GPC5-AS2	415	2.61805
		MT-TQ	72	1.85733			NM_001270639.2	JOSD2	834	2.92117			GPC6-AS1	698	2.84386
		NMTRQ-TTG12-1	72	1.85733			NM_001199233.2	TEX48	834	2.92117			GPC6-AS2	651	2.81358
		SNORD102	72	1.85733			NM_001291527.2	CT45A10	835	2.92169			GPM6A-DT	1213	3.08386
		SNORD113-2	72	1.85733			NM_018664.3	BATF3	836	2.92221			GPNMB	2668	3.42619
		SNORD113-3	72	1.85733			NM_001166692.2	C11orf91	836	2.92221			GPR158-AS1	2433	3.38614
		SNORD113-9	72	1.85733			NM_001001683.4	MED11	836	2.92221			GPR199P	1917	3.28262
		SNORD114-1	72	1.85733			NM_000290.4	PGAM2	837	2.92273			GPR1-AS	3708	3.56914
		SNORD114-10	72	1.85733			NM_031440.2	RTP3	837	2.92273			GPR50-AS1	1614	3.2079
		SNORD114-15	72	1.85733			NM_016049.4	EMC9	838	2.92324			GPRACR	3258	3.51295
		SNORD114-18	72	1.85733			NM_014018.3	MRPS28	838	2.92324			GPRC5D-AS1	1011	3.00481
		SNORD114-20	72	1.85733			NM_005764.4	PDZK1IP1	838	2.92324			GPX5	1532	3.18526
		SNORD114-21	72	1.85733			NM_176791.4	GTSF1L	839	2.92376			GRAPL-AS1	1793	3.25358
		SNORD114-22	72	1.85733			NM_002176.4	IFNB1	839	2.92376			GRASLND	2348	3.3707
		SNORD114-23	72	1.85733			NM_178511.6	INAFM1	839	2.92376			GREM1-AS1	585	2.76716
		SNORD114-24	72	1.85733			NM_173847.5	SPACA3	839	2.92376			GRID1-AS1	2102	3.32263
		SNORD114-25	72	1.85733			NM_032928.4	TMEM141	839	2.92376			GRIK1-AS1	1103	3.04258
		SNORD114-26	72	1.85733			NM_001741.3	CALCA	840	2.92428			GRIK1-AS2	1073	3.0306
		SNORD114-28	72	1.85733			NM_058182.5	SMIM11	840	2.92428			GRM5-AS1	4821	3.68314
		SNORD114-30	72	1.85733			NM_001145474.4	TEX38	840	2.92428			GRM5P1	2259	3.35392
		SNORD114-6	72	1.85733			NM_024006.6	VKORC1	840	2.92428			GRM7-AS1	430	2.63347
		SNORD114-9	72	1.85733			NM_005192.4	CDKN3	841	2.9248			GRM7-AS2	510	2.70757
		SNORD18A	72	1.85733			NM_001364674.2	MBD3L2B	841	2.9248			GRM7-AS3	484	2.68485
		SNORD18B	72	1.85733			NM_001291543.2	CT45A7	842	2.92531			GRM8-AS1	1809	3.25744
		SNORD1A	72	1.85733			NM_019037.3	EXOSC4	842	2.92531			GRPEL2-AS1	401	2.60314
		SNORD27	72	1.85733			NM_001355042.2	C10orf143	843	2.92583			GRTP1-AS1	1086	3.03583
		SNORD27	72	1.85733			NM_001541.4	HSPB2	843	2.92583			GS1-124K5.4	552	2.74155
		SNORD45B	72	1.85733			NM_000363.5	TNNI3	843	2.92583			GS1-24F4.2	1137	3.05576
		SNORD49B	72	1.85733			NM_001291428.2	BAX	844	2.92634			GS1-594A7.3	574	2.75891
		SNORD4A	72	1.85733			NM_001010940.3	C9orf135	844	2.92634			GS1-600G8.3	2249	3.35199
		SNORD4B	72	1.85733			NM_017541.4	CRYGS	844	2.92634			GSC-DT	2226	3.34753
		SNORD57	72	1.85733			NM_001129826.3	CSAG3	844	2.92634			GSE1	513695	5.71071
		SNORD73B	72	1.85733			NM_005615.5	RNASE6	844	2.92634			GSEC	753	2.87679
		MIR1208	73	1.86332			NM_001199744.2	SAA2-SAA4	844	2.92634			GSN-AS1	4770	3.67852
		MIR1228	73	1.86332			NM_001257305.2	KRTAP1-4	845	2.92686			GSTCD-AS1	350	2.54407
		MIR1246	73	1.86332			NM_016347.2	NAT8B	845	2.92686			GSTT1-AS1	252	2.4014
		MIR1258	73	1.86332			NM_000973.5	RPL8	845	2.92686			GTF2I-AS1	841	2.9248
		MIR1260A	73	1.86332			NM_018467.4	USE1	845	2.92686			GTF3C2-AS1	841	2.9248
		MIR1323	73	1.86332			NM_001265587.2	INSL3	846	2.92737			GTPBP6	21070	4.32366
		MIR134	73	1.86332			NM_001195637.2	CCDC179	848	2.9284			GTSCR1	695	2.84198
		MIR146B	73	1.86332			NM_001368164.1	MYOCOS	848	2.9284			GTSE1-DT	1532	3.18526
		MIR23A	73	1.86332			NM_002513.3	NME3	848	2.9284			GUCY2EP	2799	3.447
		MIR23A	73	1.86332			NM_001039567.3	RPS4Y2	848	2.9284			H1-10-AS1	2211	3.34459
		MIR24-2	73	1.86332			NM_000804.4	FOLR3	849	2.92891			H19	3908	3.59193
		MIR24-2	73	1.86332			NM_203298.3	CHCHD1	850	2.92942			H2AZ1-DT	498	2.69723
		MIR302B	73	1.86332			NM_006402.3	LAMTOR5	850	2.92942			H2BC20P	582	2.76492
		MIR3122	73	1.86332			NM_005837.3	POP7	850	2.92942			H2BP1	1479	3.16997
		MIR3163	73	1.86332			NM_002085.5	GPX4	851	2.92993			H2BP2	2329	3.36717
		MIR3181	73	1.86332			NM_001303414.2	PRSS2	851	2.92993			H4C15	1080	3.03356
		MIR3189	73	1.86332			NM_001040011.2	SWI5	851	2.92993			HACL1	1830	3.26245
		MIR3194	73	1.86332			NM_182504.4	TMEM270	851	2.92993			HAGLR	3908	3.59193
		MIR3197	73	1.86332			NM_016286.4	DCXR	852	2.93044			HAGLROS	699	2.84448
		MIR3591	73	1.86332			NM_001329742.2	DPCD	852	2.93044			HAND2-AS1	3655	3.56293
		MIR3610	73	1.86332			NM_005340.7	HINT1	852	2.93044			HAO2-IT1	311	2.49276
		MIR3675	73	1.86332			NM_001300925.2	SMIM7	852	2.93044			HAR1A	2812	3.44902
		MIR383	73	1.86332			NM_001142798.3	C17orf49	854	2.93146			HAR1A gene	2794	3.44623
		MIR3926-1	73	1.86332			NM_001286524.2	CENPW	854	2.93146			HAR1B	835	2.92143
		MIR3926-1	73	1.86332			NM_177533.5	NUDT14	854	2.93146			HAR1B gene	896	2.95231
		MIR4298	73	1.86332			NM_001304821.2	TSACC	854	2.93146			HBB-LCR	34462	4.53734
		MIR4298	73	1.86332			NM_001012425.2	C1orf146	855	2.93197			HBBP1	660	2.81954
		MIR4315-1	73	1.86332			NM_004076.5	CRYBB3	855	2.93197			HBG	73308	4.86515
		MIR4315-2	73	1.86332			NM_001395334.1	CSAG2	855	2.93197			HCCAT5	1114	3.04689
		MIR4322	73	1.86332			NM_199127.2	GGTLC2	855	2.93197			HCFC1-AS1	786	2.89542
		MIR4428	73	1.86332			NM_006172.4	NPPA	855	2.93197			HCG11	5688	3.75496
		MIR4429	73	1.86332			NM_203303.3	ZCCHC13	855	2.93197			HCG14	411	2.61384
		MIR4487	73	1.86332			NM_032310.5	CARD19	857	2.93298			HCG15	800	2.90309
		MIR4493	73	1.86332			NM_001304732.2	MRLN	857	2.93298			HCG17	746	2.87274
		MIR4505	73	1.86332			NM_021074.5	NDUFV2	857	2.93298			HCG18	6278	3.79784
		MIR4651	73	1.86332			NM_003018.4	SFTPC	857	2.93298			HCG20	1219	3.086
		MIR4659B	73	1.86332			NM_001302758.2	GNLY	858	2.93349			HCG21	856	2.93247
		MIR4659B	73	1.86332			NM_002091.5	GRP	858	2.93349			HCG23	615	2.78888
		MIR4671	73	1.86332			NM_021177.5	LSM2	858	2.93349			HCG24	1965	3.29336
		MIR4785	73	1.86332			NM_004271.4	LY86	859	2.93399			HCG25	703	2.84696
		MIR4804	73	1.86332			NM_031903.3	MRPL32	859	2.93399			HCG26	1180	3.07188
		MIR485	73	1.86332			NM_001303133.1	TEX29	859	2.93399			HCG27	1742	3.24105
		MIR499B	73	1.86332			NM_178438.5	LCE5A	860	2.9345			HCG4	2083	3.31869
		MIR548AX	73	1.86332			NM_032881.3	LSM10	860	2.9345			HCG4B	2624	3.41896
		MIR5690	73	1.86332			NM_012094.5	PRDX5	860	2.9345			HCG9	670	2.82607
		MIR5693	73	1.86332			NM_052971.3	LEAP2	861	2.935			HCP5	2547	3.40603
		MIR6717	73	1.86332			NM_001647.4	APOD	862	2.93551			HCP5B	1889	3.27623
		MIR6735	73	1.86332			NM_005623.3	CCL8	862	2.93551			HDAC11-AS1	515	2.71181
		MIR675	73	1.86332			NM_000985.5	RPL17	863	2.93601			HDAC2-AS2	2007	3.30255
		MIR675	73	1.86332			NM_003731.3	SSNA1	863	2.93601			HDAC4	8654	3.93723
		MIR6769A	73	1.86332			NM_002989.4	CCL21	864	2.93651			HDAC4-AS1	449	2.65257
		MIR6778	73	1.86332			NM_012202.5	GNG3	864	2.93651			HDAC9	820	2.91381
		MIR6778	73	1.86332			NM_014439.4	IL37	864	2.93651			HDGF	2266	3.35526
		MIR6876	73	1.86332			NM_004242.4	HMGN3	865	2.93702			HDHD5-AS1	503	2.70157
		MIR7154	73	1.86332			NM_002106.4	H2AZ1	866	2.93752			head to head	2055	3.31274
		MT-TN	73	1.86332			NM_003226.4	TFF3	867	2.93802			HEAT2	891	2.94988
		SLC39A11	73	1.86332			NM_001198784.2	C15orf65	868	2.93852			HEATR5A-DT	1229	3.08955
		SNORD101	73	1.86332			NM_001164444.2	CBY3	868	2.93852			HEATR6-DT	712	2.85248
		SNORD36A	73	1.86332			NM_018405.4	COPRS	868	2.93852			HECTD2-AS1	1038	3.0162
		SNORD36A	73	1.86332			NM_022076.4	DUSP21	868	2.93852			HECW1-IT1	1839	3.26458
		SNORD5	73	1.86332			NM_014069.3	PSORS1C2	868	2.93852			HECW2-AS1	1419	3.15183
		SNORD6	73	1.86332			NM_032635.4	TMEM147	868	2.93852			HEIH	1681	3.22557
		SNORD61	73	1.86332			NM_001629.4	ALOX5AP	869	2.93902			HEK293 Yiya	1906	3.28012
		SNORD65	73	1.86332			NM_001351479.2	C3orf86	869	2.93902			HELQ	2708	3.43265
		SNORD65B	73	1.86332			NM_006093.4	PRG3	869	2.93902			HELZ-AS1	850	2.92942
		SNORD74B	73	1.86332			NM_001006.5	RPS3A	869	2.93902			HepG2 AS1DHRS4	1865	3.27068
		TMEM255B	73	1.86332			NM_001205259.2	TP53TG3C	869	2.93902			HepG2 AS2DHRS4	1950	3.29003
		MIR3116-1	74	1.86923			NM_023933.3	ANTKMT	870	2.93952			HEPN1	1286	3.10924
		MIR3126	74	1.86923			NM_001906.6	CTRB1	870	2.93952			HERC2P2	6075	3.78355
		MIR3134	74	1.86923			NM_001025200.4	CTRB2	870	2.93952			HERPUD2-AS1	4208	3.62408
		MIR3152	74	1.86923			NM_017914.4	FAM174C	870	2.93952			HEXA-AS1	2835	3.45255
		MIR3159	74	1.86923			NM_016068.3	FIS1	870	2.93952			HEXD-IT1	1280	3.10721
		MIR3159	74	1.86923			NM_001164377.1	MRGPRG	870	2.93952			HG1	690932	5.83944
		MIR3171	74	1.86923			NM_001355243.2	NCBP2AS2	870	2.93952			HG107	196940	5.29433
		MIR3667	74	1.86923			NM_145314.3	UCMA	870	2.93952			HG1524	65394	4.81554
		MIR3684	74	1.86923			NM_139286.4	CDC26	871	2.94002			HG1815	1046838	6.01988
		MIR3689D1	74	1.86923			NM_000146.4	FTL	871	2.94002			HG1832	460100	5.66285
		MIR4435-2	74	1.86923			NM_020192.5	YAE1	871	2.94002			HG2095	305542	5.48507
		MIR4444-1	74	1.86923			NM_018687.7	ANGPTL8	872	2.94052			HG2133	105527	5.02336
		MIR4444-2	74	1.86923			NM_001985.3	ETFB	872	2.94052			HG2139	4998962	6.69888
		MIR4655	74	1.86923			NM_000317.3	PTS	872	2.94052			HG2198	369264	5.56734
		MIR4660	74	1.86923			NM_148178.3	RPP25L	872	2.94052			HG2249	148762	5.17249
		MIR4660	74	1.86923			NM_198699.1	KRTAP10-12	873	2.94101			HG2276	297568	5.47359
		MIR4678	74	1.86923			NM_174927.3	SPATA19	873	2.94101			HG2282	467143	5.66945
		MIR4695	74	1.86923			NM_139073.4	SPATA3	873	2.94101			HG2365	5500449	6.7404
		MIR4699	74	1.86923			NM_017422.5	CALML5	874	2.94151			HG28	270122	5.43156
		MIR4700	74	1.86923			NM_203411.2	TMEM88	874	2.94151			HG545	454963	5.65798
		MIR4739	74	1.86923			NM_001165252.2	KRTAP2-3	875	2.94201			HG76	6367528	6.80397
		MIR4751	74	1.86923			NM_001382342.1	MRPL34	875	2.94201			HGC6.3	1438	3.15776
		MIR4768	74	1.86923			NM_001001786.3	BLID	876	2.9425			HHATL-AS1	992	2.99651
		MIR4771-1	74	1.86923			NM_015714.4	G0S2	876	2.9425			HHIP-AS1	1132	3.05385
		MIR4771-2	74	1.86923			NM_002257.4	KLK1	876	2.9425			HHLA3	921	2.96438
		MIR4799	74	1.86923			NM_198695.2	KRTAP10-8	876	2.9425			HID1-AS1	830	2.91908
		MIR4803	74	1.86923			NM_021128.5	POLR2L	876	2.9425			HIF1A-AS1	652	2.81425
		MIR510	74	1.86923			NM_000737.5	CGB3	877	2.943			HIF1A-AS2	2051	3.31197
		MIR548AM	74	1.86923			NM_033043.2	CGB5	877	2.943			HIF1A-AS3	533	2.72673
		MIR548T	74	1.86923			NM_000174.5	GP9	877	2.943			HIPK1-AS1	1387	3.14208
		MIR548W	74	1.86923			NM_001001663.4	TMEM211	877	2.943			HK1	3763	3.57548
		MIR6773	74	1.86923			NM_032936.4	TMEM60	877	2.943			HL7702 AS1DHRS4	1865	3.27068
		MIR6821	74	1.86923			NM_024013.3	IFNA1	878	2.94349			HLA-DQB1-AS1	552	2.74194
		MIR6853	74	1.86923			NM_014176.4	UBE2T	878	2.94349			HLA-F-AS1	1306	3.11594
		MIR885	74	1.86923			NM_182491.4	ZFAND2A	878	2.94349			HLTF-AS1	415	2.61805
		MIRLET7A3	74	1.86923			NM_001354658.2	EDDM13	879	2.94399			HLX-AS1	563	2.75051
		RNU7-156P	74	1.86923			NM_001395255.1	OOSP3	879	2.94399			HM13-AS1	609	2.78462
		RNU7-181P	74	1.86923			NM_139214.3	TGIF2LY	879	2.94399			HMGA1	1916	3.28228
		SNORD113-8	74	1.86923			NM_024038.4	TRIR	879	2.94399			HMGA2-AS1	2360	3.37297
		SNORD114-13	74	1.86923			NM_138960.4	TGIF2LX	880	2.94448			HMGN3-AS1	2993	3.47611
		SNORD36B	74	1.86923			NM_000606.3	C8G	881	2.94498			HMMR-AS1	1269	3.10346
		SNORD36B	74	1.86923			NM_001018024.3	CMC4	881	2.94498			HNF1A-AS1	2455	3.39005
		SNORD81	74	1.86923			NM_181621.4	KRTAP13-2	882	2.94547			HNF4A-AS1	2151	3.33257
		SNORD93	74	1.86923			NR_136261.1	LOC102725191	882	2.94547			HOMER3	1991	3.29907
		SNORD99	74	1.86923			NM_016053.4	WASHC3	882	2.94547			HOMER3-AS1	1043	3.01828
		TRIM31	74	1.86923			NM_020070.4	IGLL1	883	2.94596			HORMAD2-AS1	925	2.96614
		CYP3A54P	75	1.87506			NM_145729.3	MRPL24	883	2.94596			HOTAIR	2357	3.37236
		DDX39B	75	1.87506			NM_001395436.1	MSANTD5	883	2.94596			HOTAIR gene	2337	3.36866
		HGS	75	1.87506			NM_001002915.3	IGFL2	885	2.94694			HOTAIRM1	918	2.96261
		HLA-Z	75	1.87506			NM_000258.3	MYL3	885	2.94694			HOTAIRM1 gene	483	2.68395
		HLA-Z	75	1.87506			NM_014332.3	SMPX	885	2.94694			HOTTIP	4665	3.66885
		HLA-Z	75	1.87506			NM_033183.3	CGB8	887	2.94792			HOXA1	2442	3.38766
		HLA-Z	75	1.87506			NM_002347.5	LY6H	887	2.94792			HOXA10-AS	1161	3.06483
		HLA-Z	75	1.87506			NM_000972.3	RPL7A	887	2.94792			HOXA10-HOXA9	2110	3.32428
		HLA-Z	75	1.87506			NM_016406.4	UFC1	888	2.94841			HOXA11-AS	1628	3.21165
		HLA-Z	75	1.87506			NM_014440.3	IL36A	890	2.94939			Hoxa11as gene	1628	3.21165
		HLA-Z	75	1.87506			NM_005212.3	CSN3	891	2.94988			HOXA13	5015	3.70027
		MIR101-1	75	1.87506			NM_003650.4	CST7	891	2.94988			HOXA3as gene	2074	3.31681
		MIR1226	75	1.87506			NM_004131.6	GZMB	891	2.94988			HOXA6as gene	2354	3.37181
		MIR1269B	75	1.87506			NM_001303414.1	PRSS2	891	2.94988			HOXA-AS2	1048	3.02036
		MIR1288	75	1.87506			NM_002793.4	PSMB1	891	2.94988			HOXA-AS3	3955	3.59715
		MIR197	75	1.87506			NM_001192.3	TNFRSF17	891	2.94988			HOXB13	3039	3.48273
		MIR2110	75	1.87506			NM_016466.6	ANKRD39	892	2.95036			HOXB-AS1	797	2.90146
		MIR3118-2	75	1.87506			NM_001364461.3	LOC112577516	892	2.95036			HOXB-AS2	3594	3.55558
		MIR3118-3	75	1.87506			NM_001199629.2	MYL6B	892	2.95036			HOXB-AS3	530	2.72407
		MIR3118-4	75	1.87506			NM_058190.4	SLX9	892	2.95036			HOXB-AS4	528	2.72263
		MIR3123	75	1.87506			NM_025075.4	THOC7	892	2.95036			HOXC13-AS	1408	3.1486
		MIR3130-1	75	1.87506			NM_002341.2	LTB	893	2.95085			HOXC4	1989	3.29863
		MIR3130-2	75	1.87506			NM_025261.3	LY6G6C	893	2.95085			HOXC6	1847	3.26635
		MIR3132	75	1.87506			NM_001316722.3	PLA2G2C	893	2.95085			HOXC-AS1	548	2.73878
		MIR3137	75	1.87506			NM_000942.5	PPIB	893	2.95085			HOXC-AS2	504	2.70243
		MIR3156-1	75	1.87506			NM_000995.5	RPL34	893	2.95085			HOXC-AS3	368	2.56585
		MIR3165	75	1.87506			NM_001644.5	APOBEC1	894	2.95134			HOXD-AS2	692	2.84011
		MIR3184	75	1.87506			NM_005492.4	CST8	894	2.95134			HP09053	2018	3.30492
		MIR328	75	1.87506			NM_001351574.3	EXOC1L	894	2.95134			HPAT5	583	2.76567
		MIR363	75	1.87506			NM_001545.3	MRPL58	894	2.95134			HPN-AS1	2403	3.38066
		MIR3668	75	1.87506			NM_004551.3	NDUFS3	894	2.95134			HPYR1	982	2.99211
		MIR3690	75	1.87506			NM_000948.6	PRL	894	2.95134			HRAT17	707	2.84942
		MIR370	75	1.87506			NM_006398.4	UBD	894	2.95134			HS1BP3-IT1	600	2.77815
		MIR381	75	1.87506			NM_182520.3	C22orf15	895	2.95182			HS6ST2-AS1	550	2.74036
		MIR4458	75	1.87506			NM_017828.5	COMMD4	895	2.95182			HSCHR1_4_CTG3	349938	5.54399
		MIR4525	75	1.87506			NM_000454.5	SOD1	895	2.95182			HSCHR1_6_CTG3	551020	5.74117
		MIR4656	75	1.87506			NM_145057.4	CDC42EP5	896	2.95231			HSCHR10_1_CTG6	185507	5.26836
		MIR4661	75	1.87506			NM_014420.3	DKK4	896	2.95231			HSCHR12_9_CTG2_1	154139	5.18791
		MIR4670	75	1.87506			NM_006144.4	GZMA	896	2.95231			HSCHR14_9_CTG1	264228	5.42198
		MIR4679-1	75	1.87506			NM_014047.3	C19orf53	897	2.95279			HSCHR15_6_CTG8	2365364	6.3739
		MIR4693	75	1.87506			NM_016497.4	MRPL51	898	2.95328			HSCHR17_11_CTG4	246895	5.39251
		MIR4704	75	1.87506			NM_033082.4	SARNP	898	2.95328			HSCHR17_3_CTG1	276292	5.44137
		MIR4713	75	1.87506			NM_000039.3	APOA1	899	2.95376			HSCHR3_4_CTG1	175849	5.24514
		MIR4762	75	1.87506			NM_018224.4	COA1	899	2.95376			HSCHR3_5_CTG1	215443	5.33333
		MIR4775	75	1.87506			NM_000581.4	GPX1	899	2.95376			HSD11B1-AS1	423	2.62668
		MIR4798	75	1.87506			NM_001012708.2	KRTAP5-3	899	2.95376			HSD17B1-AS1	2384	3.37731
		MIR509-3	75	1.87506			NM_152401.3	PDCL2	900	2.95424			HSD17B3-AS1	939	2.97267
		MIR548N	75	1.87506			NM_176886.2	TAS2R45	900	2.95424			HSD17B4	2780	3.44404
		MIR548X	75	1.87506			NM_014595.3	NT5C	901	2.95472			HSD52	1043	3.01828
		MIR5681A	75	1.87506			NM_016178.2	OAZ3	901	2.95472			HSDL2-AS1	2605	3.41586
		MIR583	75	1.87506			NM_144962.3	PEBP4	901	2.95472			HSPA2-AS1	561	2.74896
		MIR631	75	1.87506			NM_001386811.1	FAM240B	902	2.95521			HSPC324	567	2.75358
		MIR6739	75	1.87506			NM_033188.4	KRTAP4-5	902	2.95521			hTAPAS	1619	3.20925
		MIR6750	75	1.87506			NM_199069.2	NDUFAF3	902	2.95521			HTR2A-AS1	369	2.56703
		MIR8053	75	1.87506			NM_001128592.2	PSMG4	902	2.95521			HTR3E-AS1	515	2.71181
		MIR8061	75	1.87506			NM_001286811.2	SPEGNB	902	2.95521			HTR4	3583	3.55425
		MIR8077	75	1.87506			NM_002059.5	GH2	903	2.95569			HTR5A-AS1	2714	3.43361
		MIR892A	75	1.87506			NM_152319.4	C12orf54	904	2.95617			HULC	500	2.69897
		MIR920	75	1.87506			NM_001080531.3	C4orf51	904	2.95617			HULC gene	500	2.69897
		MIR92A2	75	1.87506			NM_016098.4	MPC1	904	2.95617			HYAL1	2516	3.40071
		MTRNR2L9	75	1.87506			NM_006993.2	NPM3	904	2.95617			HYMAI	3344	3.52427
		MT-TL1	75	1.87506			NM_001315530.2	RPL26	904	2.95617			HYOU1	4532	3.65624
		RNU6-358P	75	1.87506			NM_001130711.2	CLEC2A	905	2.95665			I	748	2.8739
		SNORD107	75	1.87506			NM_001171906.2	NUDT16	905	2.95665			IARS1	4326	3.63609
		SNORD110	75	1.87506			NM_004773.4	ZNHIT3	905	2.95665			IATPR	680	2.83251
		SNORD113-4	75	1.87506			NM_005747.5	CELA3A	906	2.95713			IBA57-DT	524	2.71933
		SNORD113-6	75	1.87506			NM_007352.4	CELA3B	906	2.95713			ICA1-AS1	1073	3.0306
		SNORD114-11	75	1.87506			NM_014462.3	LSM1	906	2.95713			ICMT-DT	1642	3.21537
		SNORD114-12	75	1.87506			NM_173857.2	VN1R4	906	2.95713			ID2-AS1	810	2.90849
		SNORD114-14	75	1.87506			NM_001700.5	AZU1	907	2.95761			IDH1-AS1	491	2.69108
		SNORD114-17	75	1.87506			NM_001145465.1	NANOGNB	907	2.95761			IDH2-DT	496	2.69548
		SNORD114-19	75	1.87506			NM_032673.3	PCGF1	907	2.95761			IDI2-AS1	1154	3.06211
		SNORD114-3	75	1.87506			NM_005608.3	PTPRCAP	907	2.95761			IDNK	1522	3.18241
		SNORD114-31	75	1.87506			NM_144645.4	C4orf36	908	2.95809			IER3-AS1	574	2.75891
		SNORD114-4	75	1.87506			NM_001321.3	CSRP2	908	2.95809			IFITM4P	342	2.53403
		SNORD24	75	1.87506			NM_000847.5	GSTA3	908	2.95809			IFNG-AS1	1850	3.26717
		SNORD24	75	1.87506			NM_005851.5	CDK2AP2	909	2.95856			IFT74-AS1	417	2.62014
		SNORD26	75	1.87506			NM_001972.4	ELANE	909	2.95856			IGF2-AS	2052	3.31207
		SNORD28	75	1.87506			NM_001355566.1	GLYATL1B	909	2.95856			IGF2BP2-AS1	1550	3.19033
		SNORD28B	75	1.87506			NM_144634.4	LYZL4	909	2.95856			IGFALS	2141	3.33062
		SNORD59A	75	1.87506			NM_006010.6	MANF	909	2.95856			IGFBP7-AS1	1418	3.15168
		U6	75	1.87506			NM_001865.6	COX7A2	910	2.95904			IGFL2-AS1	1665	3.22141
		MIR1200	76	1.88081			NM_030967.3	KRTAP1-1	910	2.95904			IGH	1293908	6.1119
		MIR3118-1	76	1.88081			NM_206967.3	C16orf74	911	2.95952			IGSF11-AS1	1601	3.20439
		MIR3127	76	1.88081			NM_001252.5	CD70	911	2.95952			III	2736	3.43712
		MIR3129	76	1.88081			NM_001442.3	FABP4	911	2.95952			IKBKB-DT	661	2.8202
		MIR3139	76	1.88081			NM_001007125.3	LKAAEAR1	911	2.95952			IL10RB-DT	474	2.67578
		MIR3151	76	1.88081			NM_153681.2	PIGP	911	2.95952			IL12A-AS1	2425	3.38471
		MIR3191	76	1.88081			NM_003863.4	DPM2	912	2.95999			IL12RB2	3962	3.59786
		MIR378I	76	1.88081			NM_001004727.1	OR4X2	912	2.95999			IL15	2491	3.39637
		MIR382	76	1.88081			NM_006399.5	BATF	913	2.96047			IL21-AS1	3748	3.5738
		MIR4254	76	1.88081			NM_001001317.5	PRSS58	913	2.96047			IL21R-AS1	2632	3.42029
		MIR4280	76	1.88081			NM_144676.4	TMED6	913	2.96047			IL6-AS1	1374	3.13799
		MIR4294	76	1.88081			NM_016429.4	COPZ2	914	2.96095			IL6R-AS1	1791	3.2531
		MIR4297	76	1.88081			NM_001302.5	CORT	914	2.96095			IL6ST-DT	2300	3.36173
		MIR4312	76	1.88081			NM_001911.3	CTSG	914	2.96095			ILF3-DT	2032	3.30792
		MIR4500	76	1.88081			NM_152474.5	C19orf18	915	2.96142			ILRUN-AS1	624	2.79518
		MIR4650-1	76	1.88081			NM_174896.4	C1orf162	915	2.96142			IMPX_H1_B06 DANT1	871	2.94002
		MIR4650-2	76	1.88081			NM_015849.3	CELA2B	915	2.96142			INE1	1014	3.00604
		MIR4654	76	1.88081			NM_001002916.5	H2BW1	915	2.96142			INE2	1874	3.27277
		MIR4663	76	1.88081			NM_007196.4	KLK8	915	2.96142			ING2-DT	794	2.89982
		MIR4686	76	1.88081			NM_001360171.1	LOC102725023	915	2.96142			INHBA-AS1	2440	3.3873
		MIR4720	76	1.88081			NM_001193621.2	PINLYP	915	2.96142			INKA2-AS1	2054	3.31249
		MIR4730	76	1.88081			NM_001317938.2	CCDC192	916	2.9619			INO80-AS1	717	2.85552
		MIR4732	76	1.88081			NM_033440.3	CELA2A	916	2.9619			INPP5B	4600	3.66276
		MIR4733	76	1.88081			NM_013349.5	NENF	916	2.9619			INS-IGF2	5127	3.70986
		MIR4766	76	1.88081			NM_013387.4	UQCR10	916	2.9619			INSYN1-AS1	613	2.78746
		MIR4774	76	1.88081			NM_001272051.2	C16orf91	917	2.96237			INTS6-AS1	810	2.90849
		MIR4781	76	1.88081			NM_001039651.1	SAPCD1	917	2.96237			INTS6L-AS1	398	2.59988
		MIR483	76	1.88081			NM_016533.6	NINJ2	918	2.96284			INTS8	4778	3.6792
		MIR5087	76	1.88081			NM_138454.2	NXNL1	918	2.96284			INXS	1903	3.27944
		MIR5187	76	1.88081			NM_001004726.1	OR4X1	918	2.96284			IPO11-LRRC70	1818	3.25959
		MIR548AH	76	1.88081			NM_001005245.1	OR5M11	918	2.96284			IPO9-AS1	842	2.92531
		MIR5682	76	1.88081			NM_001013358.2	OR9G9	918	2.96284			IPW	4498	3.65302
		MIR5683	76	1.88081			NM_002796.3	PSMB4	918	2.96284			IQANK1	2272	3.35631
		MIR5694	76	1.88081			NM_032231.7	CIAO2A	919	2.96332			IQCF5-AS1	2000	3.30103
		MIR6502	76	1.88081			NM_022360.5	EDDM3B	919	2.96332			IQCH-AS1	2661	3.42511
		MIR6881	76	1.88081			NM_001145432.3	SMIM20	919	2.96332			IQCJ-SCHIP1-AS1	597	2.77597
		MIR6881	76	1.88081			NM_014297.5	ETHE1	920	2.96379			IRAG1-AS1	756	2.87852
		MIR711	76	1.88081			NM_001382808.1	ODF3B	920	2.96379			IRAIN	8642	3.93661
		MIR7973-1	76	1.88081			NM_003311.4	PHLDA2	920	2.96379			IRF1-AS1	649	2.81224
		MIR7973-2	76	1.88081			NM_001042367.2	REC114	920	2.96379			IRF2	2257	3.35353
		MIR8060	76	1.88081			NM_178813.6	AKAP14	921	2.96426			IRF3	1742	3.24105
		MIR875	76	1.88081			NM_001136508.2	C1orf185	921	2.96426			IRS4-AS1	1142	3.05767
		OR1AC1P	76	1.88081			NM_001031735.3	IZUMO4	921	2.96426			ISG20	1339	3.12678
		PRX	76	1.88081			NR_160275.1	OR4C45	921	2.96426			ISL1-DT	6699	3.82601
		RNA5SP153	76	1.88081			NM_001005513.1	OR4C45	921	2.96426			ISM1-AS1	1061	3.02572
		RNU6ATAC32P	76	1.88081			NM_175871.4	SWSAP1	921	2.96426			ITFG1-AS1	799	2.90227
		RNU7-144P	76	1.88081			NM_002083.4	GPX2	922	2.96473			ITFG2-AS1	605	2.78176
		RNU7-173P	76	1.88081			NM_152559.3	METTL27	922	2.96473			ITGA6-AS1	512	2.70927
		RNU7-92P	76	1.88081			NM_005303.2	FFAR1	923	2.9652			ITGA9-AS1	565	2.75205
		SNORD100	76	1.88081			NM_001300945.2	NR2C2AP	923	2.9652			ITGB2	49886	4.69798
		SNORD115	76	1.88081			NM_002723.6	PRB4	923	2.9652			ITGB2-AS1	2359	3.37264
		SNORD115-48	76	1.88081			NM_001001317.4	PRSS58	923	2.9652			ITGB8	8974	3.95299
		SNORD117	76	1.88081			NM_001005339.2	RGS10	923	2.9652			ITGB8-AS1	878	2.94325
		SNORD117	76	1.88081			XR_243721.5	SMIM36	923	2.9652			ITIH4-AS1	395	2.5966
		SNORD117	76	1.88081			NM_005317.4	GZMM	924	2.96567			ITPK1-AS1	4701	3.67219
		SNORD117	76	1.88081			NM_000588.4	IL3	924	2.96567			ITPKB-IT1	1347	3.12937
		SNORD117	76	1.88081			NM_001004058.2	OR8K5	924	2.96567			ITPR1-DT	1432	3.15594
		SNORD117	76	1.88081			NM_001042693.3	SHISAL2A	924	2.96567			ITPRID1	7142	3.85382
		SNORD117	76	1.88081			NM_178859.4	SLC51B	924	2.96567			ITPRIP-AS1	700	2.8451
		SNORD117	76	1.88081			NM_023921.1	TAS2R10	924	2.96567			JADE	1721	3.23578
		SNORD19C	76	1.88081			NM_176883.2	TAS2R41	924	2.96567			JAK1	241524	5.38296
		SNORD39	76	1.88081			NM_001639.4	APCS	925	2.96614			JAKMIP1-DT	1485	3.17173
		SNORD66	76	1.88081			NM_004116.5	FKBP1B	925	2.96614			JAKMIP2-AS1	1920	3.2833
		SNORD81	76	1.88081			NM_016459.4	MZB1	925	2.96614			JARID2-AS1	517	2.71349
		TMEM255B	76	1.88081			NM_005809.6	PRDX2	925	2.96614			JAZF1-AS1	1194	3.077
		U6	76	1.88081			NM_001206847.2	SMIM18	925	2.96614			JMJD1C-AS1	1335	3.12548
		MIR1273C	77	1.88649			NM_001195156.1	TMEM35B	925	2.96614			JPH3	2420	3.38382
		MIR1297	77	1.88649			NM_001143.2	AMELY	926	2.96661			JPX	1696	3.22943
		MIR1972-1	77	1.88649			NM_012071.4	COMMD3	926	2.96661			JRKL-AS1	648	2.81158
		MIR1972-2	77	1.88649			NM_001014336.2	IL31	927	2.96708			JUN	10323	4.01381
		MIR208B	77	1.88649			NM_001004486.1	OR13H1	927	2.96708			KANK1	5047	3.70307
		MIR26A1	77	1.88649			NM_003700.1	OR2D2	927	2.96708			KANSL1-AS1	538	2.73078
		MIR26B	77	1.88649			NM_001348221.2	OR52E1	927	2.96708			KANSL1L-AS1	1542	3.18808
		MIR3121	77	1.88649			NM_013431.2	KLRC4	928	2.96755			KANTR	3914	3.59262
		MIR3135A	77	1.88649			NM_134441.3	RLN2	928	2.96755			KAZN-AS1	1247	3.09587
		MIR3148	77	1.88649			NM_001320.7	CSNK2B	929	2.96802			KBTBD11-AS1	1562	3.19368
		MIR3156-2	77	1.88649			NM_001012631.4	IL32	929	2.96802			KBTBD11-OT1	781	2.89265
		MIR3156-3	77	1.88649			NM_145792.3	MGST1	929	2.96802			KC6	1793	3.25358
		MIR3161	77	1.88649			NM_032117.4	MND1	929	2.96802			KCCAT198	549	2.73957
		MIR3170	77	1.88649			NM_001271921.2	SEC11A	929	2.96802			KCNAB1-AS1	500	2.69897
		MIR3175	77	1.88649			NM_030969.5	TMEM14B	929	2.96802			KCNAB1-AS2	538	2.73078
		MIR3192	77	1.88649			NM_001206997.2	CFAP299	930	2.96848			KCNC4-DT	1132	3.05385
		MIR34C	77	1.88649			NM_001004469.1	OR10J5	930	2.96848			KCND3	225494	5.35313
		MIR3925	77	1.88649			NM_001005324.1	OR10V1	930	2.96848			KCND3-AS1	448	2.65128
		MIR4420	77	1.88649			NM_012352.3	OR1A2	930	2.96848			KCND3-IT1	376	2.57519
		MIR4506	77	1.88649			NM_001001914.1	OR2G3	930	2.96848			KCNH1-IT1	935	2.97081
		MIR4512	77	1.88649			NM_001005512.2	OR4A47	930	2.96848			KCNH7-AS1	3016	3.47943
		MIR4645	77	1.88649			NM_001005470.1	OR4B1	930	2.96848			KCNIP1-AS1	1604	3.2052
		MIR4675	77	1.88649			NM_001004703.1	OR4C46	930	2.96848			KCNIP1-OT1	1215	3.08458
		MIR4679-2	77	1.88649			NM_001004725.1	OR4S1	930	2.96848			KCNIP2-AS1	976	2.98945
		MIR4714	77	1.88649			NM_054106.1	OR5AC2	930	2.96848			KCNIP4-IT1	9848	3.99335
		MIR4757	77	1.88649			NM_001005323.1	OR5AK2	930	2.96848			KCNJ2-AS1	2442	3.38775
		MIR4765	77	1.88649			NM_001005196.1	OR8B4	930	2.96848			KCNJ5-AS1	3588	3.55482
		MIR4769	77	1.88649			NM_001005204.1	OR8U1	930	2.96848			KCNK15-AS1	734	2.8657
		MIR4784	77	1.88649			NM_001013357.1	OR8U9	930	2.96848			KCNK4-TEX40	2772	3.44279
		MIR4794	77	1.88649			NM_176887.2	TAS2R46	930	2.96848			KCNMA1-AS1	808	2.90741
		MIR548I4	77	1.88649			NM_000485.3	APRT	931	2.96895			KCNMA1-AS2	445	2.64836
		MIR5687	77	1.88649			NM_001199050.2	LEMD1	931	2.96895			KCNMA1-AS3	1234	3.09132
		MIR5692C2	77	1.88649			NM_138418.4	MCRIP2	931	2.96895			KCNMB2-AS1	1926	3.28454
		MIR5704	77	1.88649			NM_032476.4	MRPS6	931	2.96895			KCNQ1-AS1	1085	3.03543
		MIR596	77	1.88649			NM_001667.4	ARL2	932	2.96942			KCNQ1DN	1109	3.04493
		MIR642B	77	1.88649			NM_006683.5	EDDM3A	932	2.96942			KCNQ1OT1	95171	4.9785
		MIR6512	77	1.88649			NM_001005236.3	OR1L1	933	2.96988			KCNQ5-AS1	1101	3.04179
		MIR6715B	77	1.88649			NM_001004701.2	OR4C16	933	2.96988			KCNQ5-IT1	577	2.76118
		MIR7703	77	1.88649			NM_033179.2	OR51B4	933	2.96988			KCTD21-AS1	819	2.91328
		MIR7703	77	1.88649			NM_001004730.1	OR5AR1	933	2.96988			KDM4A	4486	3.65186
		MIR8067	77	1.88649			NM_001004743.1	OR5M9	933	2.96988			KDM4A-AS1	1574	3.197
		MIR873	77	1.88649			NM_001001960.1	OR5W2	933	2.96988			KDM7A-DT	2398	3.37985
		MIR888	77	1.88649			NM_001005195.1	OR8B12	933	2.96988			KIAA0087	4320	3.63548
		MIR890	77	1.88649			NM_001003750.1	OR8I2	933	2.96988			KIAA1614-AS1	1463	3.16524
		MIR892B	77	1.88649			NM_001001658.1	OR9A2	933	2.96988			KIAA1656	7605	3.8811
		MIR892C	77	1.88649			NM_018955.4	UBB	933	2.96988			KIAA1671-AS1	973	2.98811
		MIR933	77	1.88649			NM_006760.4	UPK2	934	2.97035			KIAA2012-AS1	2082	3.31848
		PRX	77	1.88649			NM_001159390.2	GUK1	935	2.97081			KIF13B	8743	3.94166
		SNORD112	77	1.88649			NM_001039792.2	HRCT1	935	2.97081			KIF14	7086	3.8504
		SNORD113-7	77	1.88649			NM_019104.3	LIN37	935	2.97081			KIF1C-AS1	583	2.76567
		SNORD114-7	77	1.88649			NR_145510.3	OR10J4	935	2.97081			KIF23-AS1	1810	3.2576
		SNORD126	77	1.88649			NM_178545.4	TMEM52	935	2.97081			KIF25-AS1	1405	3.14768
		SNORD69	77	1.88649			NM_033423.5	GZMH	936	2.97128			KIF26A-DT	1866	3.27091
		SNORD81	77	1.88649			NM_001001551.4	IDNK	936	2.97128			KIF26B-AS1	836	2.92221
		SNORD83	77	1.88649			NM_001001953.1	OR10G9	936	2.97128			KIF2A	7909	3.89812
		HS1BP3	78	1.89209			NM_001348286.3	OR10J4	936	2.97128			KIF5C	6142	3.78831
		IRF1	78	1.89209			NM_001005235.1	OR1L4	936	2.97128			KIF9-AS1	2540	3.40483
		MIR103A1	78	1.89209			NM_012363.1	OR1N1	936	2.97128			KIRREL1-IT1	1519	3.18156
		MIR103A2	78	1.89209			NM_001001657.1	OR2Y1	936	2.97128			KIRREL3-AS2	500	2.69897
		MIR1193	78	1.89209			NM_001004706.1	OR4D11	936	2.97128			KIRREL3-AS3	1768	3.24748
		MIR1267	78	1.89209			NM_001001916.2	OR52J3	936	2.97128			KIZ-AS1	1176	3.07041
		MIR1277	78	1.89209			NM_001004739.1	OR5L2	936	2.97128			KLF2	2820	3.45025
		MIR1286	78	1.89209			NM_001005282.1	OR5M8	936	2.97128			KLF3-AS1	3526	3.54722
		MIR1290	78	1.89209			NM_001005192.2	OR7G1	936	2.97128			KLF6	4489	3.65215
		MIR27A	78	1.89209			NM_001002918.1	OR8D2	936	2.97128			KLF7	7589	3.88018
		MIR27A	78	1.89209			NM_001008387.3	REG3G	936	2.97128			KLHL6-AS1	517	2.71349
		MIR301B	78	1.89209			NM_198216.2	SNRPB	936	2.97128			KLHL7-DT	2564	3.40892
		MIR3117	78	1.89209			NM_001836.5	CMA1	937	2.97174			KLK1	11640	4.06595
		MIR3125	78	1.89209			NM_175858.3	KRTAP11-1	937	2.97174			KLK2	6634	3.8218
		MIR3133	78	1.89209			NM_006234.6	POLR2J	937	2.97174			KLRK1-AS1	2830	3.45179
		MIR3136	78	1.89209			NM_024053.5	CENPM	938	2.9722			KMT2E-AS1	3615	3.55811
		MIR3529	78	1.89209			NM_144779.3	FXYD5	938	2.9722			Kncq1 gene	59461	4.77423
		MIR3689A	78	1.89209			NM_033061.3	KRTAP4-7	938	2.9722			KPNB1-DT	1476	3.16899
		MIR378F	78	1.89209			NM_014419.4	DKKL1	939	2.97267			KRASP1 gene	865	2.93702
		MIR4287	78	1.89209			NM_002173.3	IFNA16	939	2.97267			KRBOX1-AS1	2142	3.33082
		MIR4293	78	1.89209			NM_138798.3	MITD1	939	2.97267			KRT10-AS1	2040	3.30956
		MIR4474	78	1.89209			NM_001004487.1	OR13J1	939	2.97267			KRT19P3	1122	3.04999
		MIR450B	78	1.89209			NM_001001918.1	OR14C36	939	2.97267			KRT73-AS1	3808	3.5807
		MIR4529	78	1.89209			NR_145519.1	OR1D4	939	2.97267			KRT7-AS	1698	3.22994
		MIR4538	78	1.89209			NM_003552.3	OR1D4	939	2.97267			KRT8	2140	3.33041
		MIR4643	78	1.89209			NM_014566.1	OR1D5	939	2.97267			KRTAP5-AS1	2265	3.35507
		MIR4652	78	1.89209			NM_001001963.1	OR2L8	939	2.97267			KTN1-AS1	1512	3.17955
		MIR4697	78	1.89209			NM_001004690.1	OR2M5	939	2.97267			Kucg1	685	2.83569
		MIR4756	78	1.89209			NM_001004691.1	OR2M7	939	2.97267			KU-MEL-3	1190	3.07555
		MIR4767	78	1.89209			NM_001005277.1	OR4F16	939	2.97267			KYAT1	2387	3.37791
		MIR4772	78	1.89209			NM_001005504.1	OR4F21	939	2.97267			L1CAM-AS1	1392	3.14364
		MIR4773-1	78	1.89209			NM_001005221.2	OR4F29	939	2.97267			L3MBTL1	3737	3.57252
		MIR4773-2	78	1.89209			NM_001004717.1	OR4L1	939	2.97267			L3MBTL2-AS1	2500	3.39794
		MIR539	78	1.89209			NM_001004124.2	OR4P4	939	2.97267			L3MBTL4-AS1	2072	3.31639
		MIR543	78	1.89209			NM_033180.5	OR51B2	939	2.97267			LACTB2-AS1	3727	3.57136
		MIR544B	78	1.89209			NM_001395252.1	OR51B5	939	2.97267			LAMA4	3919	3.59312
		MIR5689	78	1.89209			NM_001004750.1	OR51B6	939	2.97267			LAMA4-AS1	536	2.72916
		MIR5697	78	1.89209			NM_001005492.1	OR5J2	939	2.97267			LAMA5-AS1	682	2.834
		MIR6071	78	1.89209			NM_001005853.1	OR6B2	939	2.97267			LAMC1-AS1	467	2.66932
		MIR656	78	1.89209			NM_001005518.1	OR6C65	939	2.97267			LAMP5-AS1	1928	3.28511
		MIR6722	78	1.89209			NM_001005519.2	OR6C68	939	2.97267			LAMTOR3	4234	3.62675
		MIR6883	78	1.89209			NM_001005499.1	OR6C70	939	2.97267			LAMTOR5-AS1	533	2.72673
		MIR6884	78	1.89209			NM_001005183.1	OR6C76	939	2.97267			LANCL1-AS1	2115	3.32538
		MIR6895	78	1.89209			NM_001005188.1	OR6X1	939	2.97267			LARGE-AS1	1942	3.28814
		MIR8066	78	1.89209			NM_001001958.1	OR7G3	939	2.97267			LARP4B-DT	407	2.60959
		MIR8087	78	1.89209			NM_001005201.1	OR8H3	939	2.97267			LARS2-AS1	1854	3.26811
		MIR874	78	1.89209			NM_001390849.1	OR8S1	939	2.97267			LASTR	713	2.85309
		MIR92A1	78	1.89209			NM_014068.3	PSORS1C1	939	2.97267			LATS1	7423	3.87058
		MIR96	78	1.89209			NM_001199661.1	PMF1-BGLAP	940	2.97313			LBX1-AS1	1332	3.1245
		RNA5SP208	78	1.89209			NM_001143968.1	ARL5C	941	2.97359			LBX2-AS1	2130	3.32828
		RNA5SP364	78	1.89209			NM_001167676.2	FAM229A	941	2.97359			LCAL1	3885	3.58939
		RPL41P5	78	1.89209			NM_001168364.2	KRTCAP3	941	2.97359			LCMT1-AS1	573	2.75815
		RPS29P32	78	1.89209			NM_023946.5	LYNX1-SLURP2	941	2.97359			LCMT1-AS2	2611	3.41681
		SNORD113-5	78	1.89209			NM_001128202.3	TEX36	941	2.97359			LCT-AS1	1862	3.26998
		SNORD114-2	78	1.89209			NM_001008237.3	TTC32	941	2.97359			LDAH	3526	3.54728
		SNORD116	78	1.89209			NM_001005922.1	KRTAP5-1	942	2.97405			LDC1P	2113	3.3249
		SNORD1C	78	1.89209			NM_001002841.2	MYL4	942	2.97405			LDLRAD4-AS1	2196	3.34163
		SNORD39	78	1.89209			NM_206899.1	OR10P1	942	2.97405			LDLR-AS1	592	2.77232
		SNORD53	78	1.89209			NM_003555.1	OR1G1	942	2.97405			LEF1-AS1	1380	3.13988
		SNORD53B	78	1.89209			NM_054107.1	OR1J2	942	2.97405			LEMD1-AS1	2781	3.4442
		SNORD84	78	1.89209			NM_001004452.1	OR1J4	942	2.97405			LEMD1-DT	2756	3.44028
		SNORD84	78	1.89209			NM_012367.1	OR2B6	942	2.97405			LENG8-AS1	892	2.95036
		SNORD84	78	1.89209			NM_001001912.2	OR4E2	942	2.97405			LERFS	1239	3.0929
		SNORD84	78	1.89209			NM_172194.1	OR4Q3	942	2.97405			LETR1	1445	3.15987
		SNORD84	78	1.89209			NM_001004748.1	OR51A2	942	2.97405			LGALS8-AS1	1459	3.16406
		SNORD84	78	1.89209			NM_001005168.3	OR52E8	942	2.97405			LGR4-AS1	943	2.97428
		SNORD84	78	1.89209			NM_001146033.1	OR56A5	942	2.97405			LHFPL3-AS1	1154	3.06202
		CPEB1	79	1.89763			NM_001001952.1	OR5D18	942	2.97405			LHFPL3-AS2	1911	3.28126
		MIR101-2	79	1.89763			NM_001005325.1	OR6M1	942	2.97405			LHX1-DT	912	2.95988
		MIR1295A	79	1.89763			NM_001001667.1	OR6V1	942	2.97405			LHX4-AS1	2673	3.427
		MIR1321	79	1.89763			NM_004048.4	B2M	943	2.97451			LHX5-AS1	379	2.57864
		MIR190B	79	1.89763			NM_199127.3	GGTLC2	943	2.97451			LIF-AS1	808	2.90741
		MIR3065	79	1.89763			NM_001145939.2	PAFAH1B3	943	2.97451			LIF-AS2	812	2.90956
		MIR3144	79	1.89763			NM_001098169.2	BSX	944	2.97497			LIFR-AS1	3602	3.55654
		MIR3146	79	1.89763			NM_001308421.2	PIGBOS1	944	2.97497			LILRB1	2733	3.43664
		MIR3202-2	79	1.89763			NM_020996.3	FGF6	945	2.97543			LILRB2	2847	3.45439
		MIR320B1	79	1.89763			NM_004542.4	NDUFA3	945	2.97543			LIMD1-AS1	2316	3.36474
		MIR3617	79	1.89763			NM_001004475.1	OR10T2	945	2.97543			LIMS1-AS1	477	2.67852
		MIR3620	79	1.89763			NM_001004484.2	OR13D1	945	2.97543			LIMS3-LOC440895	3219	3.50772
		MIR378E	79	1.89763			NM_001004732.2	OR14K1	945	2.97543			LIN28B-AS1	575	2.75967
		MIR409	79	1.89763			NM_012364.1	OR1Q1	945	2.97543			LINC00028	587	2.76864
		MIR4469	79	1.89763			NM_001001957.2	OR2W3	945	2.97543			LINC00029	1764	3.2465
		MIR4517	79	1.89763			NM_001004708.1	OR4D6	945	2.97543			LINC00032	2913	3.46434
		MIR4633	79	1.89763			NM_001005288.3	OR51I1	945	2.97543			LINC00051	1058	3.02449
		MIR4635	79	1.89763			NM_001001967.1	OR5D13	945	2.97543			LINC00052	1786	3.25188
		MIR4665	79	1.89763			NM_001004735.1	OR5D14	945	2.97543			LINC00092	1861	3.26975
		MIR4666A	79	1.89763			NM_003697.1	OR5F1	945	2.97543			LINC00102	1352	3.13098
		MIR4666A	79	1.89763			NM_006637.1	OR5I1	945	2.97543			LINC00106	380	2.57978
		MIR4703	79	1.89763			NM_004794.3	RAB33A	945	2.97543			LINC00111	469	2.67117
		MIR4715	79	1.89763			NM_002952.4	RPS2	945	2.97543			LINC00112	525	2.72016
		MIR4782	79	1.89763			NM_181429.2	TAS2R42	945	2.97543			LINC00113	524	2.71933
		MIR4790	79	1.89763			NM_001320646.2	U2AF1L5	945	2.97543			LINC00114	885	2.9467
		MIR484	79	1.89763			NM_001278556.2	ARPC3	946	2.97589			LINC00115	1317	3.11959
		MIR500B	79	1.89763			NM_001330448.1	CD164L2	946	2.97589			LINC00158	1480	3.17026
		MIR5088	79	1.89763			NM_001005489.2	OR5B17	946	2.97589			LINC00159	129	2.11059
		MIR563	79	1.89763			NM_001278698.2	POLR2H	946	2.97589			LINC00160	694	2.84136
		MIR5685	79	1.89763			NM_001083613.2	TMEM219	946	2.97589			LINC00161	692	2.84011
		MIR601	79	1.89763			NM_032648.3	FAM167B	947	2.97635			LINC00163	2155	3.33345
		MIR6069	79	1.89763			NM_002178.3	IGFBP6	947	2.97635			LINC00165	841	2.9248
		MIR6715A	79	1.89763			NM_005034.4	POLR2K	947	2.97635			LINC00173	1028	3.01199
		MIR6780B	79	1.89763			NM_152533.3	C3orf22	948	2.97681			LINC00174	4426	3.64601
		MIR6801	79	1.89763			NM_001130514.3	ERICH4	948	2.97681			LINC00184	2281	3.35813
		MIR7843	79	1.89763			NM_001098622.3	NANOS3	948	2.97681			LINC00189	1045	3.01912
		MIR7850	79	1.89763			NM_001005239.2	OR11H1	948	2.97681			LINC00200	2434	3.38632
		MIR7974	79	1.89763			NM_001197287.2	OR11H2	948	2.97681			LINC00205	7181	3.85618
		MIR887	79	1.89763			NM_001004760.3	OR51V1	948	2.97681			LINC00207	753	2.87699
		MIR889	79	1.89763			NM_001005177.3	OR52R1	948	2.97681			LINC00208	1927	3.28488
		MIR891A	79	1.89763			NM_001004741.1	OR5M10	948	2.97681			LINC00210	1604	3.2052
		MIR891B	79	1.89763			NM_016208.4	VPS28	948	2.97681			LINC00211	2113	3.3249
		MIRLET7E	79	1.89763			NM_001014279.3	ANXA2R	949	2.97727			LINC00216	1134	3.05461
		RNA5SP70	79	1.89763			NM_001024679.3	C1orf68	949	2.97727			LINC00221	1752	3.24353
		RNU2-38P	79	1.89763			NM_001395229.1	CFAP97D2	949	2.97727			LINC00222	1753	3.24378
		RNU6-72P	79	1.89763			NM_001012417.3	MS4A13	949	2.97727			LINC00226	596	2.77525
		RNU7-104P	79	1.89763			NM_001135686.3	TARM1	949	2.97727			LINC00229	826	2.91698
		SNORD105B	79	1.89763			NM_033106.4	GALP	950	2.97772			LINC00235	561	2.74896
		SNORD138	79	1.89763			NM_002167.5	ID3	950	2.97772			LINC00237	630	2.79934
		SNORD39	79	1.89763			NM_001197.5	BIK	951	2.97818			LINC00239	662	2.82086
		SNORD45C	79	1.89763			NM_172138.2	IFNL2	951	2.97818			LINC00240	983	2.99255
		SNORD96A	79	1.89763			NM_001005280.1	OR10A7	951	2.97818			LINC00242	2418	3.38346
		SNORD96B	79	1.89763			NM_001004465.1	OR10H4	951	2.97818			LINC00243	1562	3.19354
		SYNGAP1	79	1.89763			NM_080859.1	OR1K1	951	2.97818			LINC00244	611	2.78604
		U6	79	1.89763			NM_001001920.3	OR4C15	951	2.97818			LINC00251	1058	3.02449
		U6	79	1.89763			NM_001002925.1	OR5AP2	951	2.97818			LINC00254	672	2.82737
		Y_RNA	79	1.89763			NM_001004737.1	OR5K2	951	2.97818			LINC00260	1277	3.10619
		BRCA1P1	80	1.90309			NM_001013623.3	ZC2HC1B	951	2.97818			LINC00261	4924	3.69232
		IFITM1	80	1.90309			NM_001395230.1	CFAP97D2	952	2.97864			LINC00265	4651	3.66755
		IRF1	80	1.90309			NM_177478.2	FTMT	952	2.97864			LINC00266-1	723	2.85914
		IRF1	80	1.90309			NM_020186.3	SDHAF3	952	2.97864			LINC00266-2P	13139	4.11856
		MIR100	80	1.90309			NM_001109659.2	C16orf92	953	2.97909			LINC00266-3	442	2.64542
		MIR1234	80	1.90309			NM_001971.6	CELA1	953	2.97909			LINC00266-4P	13140	4.1186
		MIR1234	80	1.90309			NM_032630.3	CINP	953	2.97909			LINC00268-2P	1575	3.19728
		MIR1275	80	1.90309			NM_001346937.2	IFNL3	953	2.97909			LINC00269	2173	3.33706
		MIR147B	80	1.90309			NM_031280.4	MRPS15	953	2.97909			LINC00272	738	2.86806
		MIR1908	80	1.90309			NM_001387010.1	C20orf204	954	2.97955			LINC00273	1389	3.1427
		MIR1909	80	1.90309			NM_004493.3	HSD17B10	954	2.97955			LINC00276	3518	3.5463
		MIR1910	80	1.90309			NM_178168.1	OR10A5	954	2.97955			LINC00278	537	2.72997
		MIR1911	80	1.90309			NM_001004134.1	OR10AD1	954	2.97955			LINC00279	628	2.79796
		MIR1912	80	1.90309			NM_001004685.1	OR2F2	954	2.97955			LINC00280	448	2.65128
		MIR1913	80	1.90309			NM_001001915.1	OR2G2	954	2.97955			LINC00290	600	2.77815
		MIR1914	80	1.90309			NM_001004137.1	OR52M1	954	2.97955			LINC00293	2149	3.33224
		MIR1915	80	1.90309			NM_001005186.2	OR6Q1	954	2.97955			LINC00294	3322	3.5214
		MIR2114	80	1.90309			NM_023922.1	TAS2R14	954	2.97955			LINC00297	913	2.96047
		MIR2116	80	1.90309			NM_016725.3	FOLR1	955	2.98			LINC00298	2165	3.33546
		MIR2117	80	1.90309			NM_002788.4	PSMA3	955	2.98			LINC00299	2171	3.33666
		MIR296	80	1.90309			NM_198867.1	ALKBH6	956	2.98046			LINC00301	864	2.93651
		MIR3150A	80	1.90309			NM_001105581.3	LRRC30	956	2.98046			LINC00302	565	2.75205
		MIR3190	80	1.90309			NM_006406.2	PRDX4	956	2.98046			LINC00303	1514	3.18013
		MIR3198-1	80	1.90309			NM_032111.4	MRPL14	957	2.98091			LINC00304	2243	3.35083
		MIR3198-2	80	1.90309			NM_001004481.1	OR13C2	957	2.98091			LINC00305	885	2.94694
		MIR329-1	80	1.90309			NM_001001919.1	OR13C4	957	2.98091			LINC00307	445	2.64836
		MIR3609	80	1.90309			NM_001004482.1	OR13C5	957	2.98091			LINC00308	727	2.86153
		MIR3689D2	80	1.90309			NM_001001956.1	OR13C9	957	2.98091			LINC00309	3314	3.52035
		MIR376A2	80	1.90309			NM_001005480.2	OR2A2	957	2.98091			LINC00310	971	2.98722
		MIR410	80	1.90309			NM_001005495.1	OR2T3	957	2.98091			LINC00311	1797	3.25455
		MIR4283-1	80	1.90309			NM_001001821.1	OR2T34	957	2.98091			LINC00312	2887	3.46045
		MIR4283-2	80	1.90309			NM_001001965.1	OR4D5	957	2.98091			LINC00313	579	2.76268
		MIR4321	80	1.90309			NM_031491.4	RBP5	957	2.98091			LINC00314	583	2.76567
		MIR4423	80	1.90309			NM_177437.1	TAS2R60	957	2.98091			LINC00316	467	2.66932
		MIR4435-1	80	1.90309			NM_002306.4	LGALS3	958	2.98137			LINC00317	632	2.80072
		MIR4439	80	1.90309			NM_006471.4	MYL12A	958	2.98137			LINC00319	2901	3.46255
		MIR4472-1	80	1.90309			NM_002686.4	PNMT	958	2.98137			LINC00320	2000	3.30103
		MIR4492	80	1.90309			NM_014059.3	RGCC	958	2.98137			LINC00322	907	2.95761
		MIR4636	80	1.90309			NM_003876.3	TMEM11	958	2.98137			LINC00323	2019	3.30514
		MIR4647	80	1.90309			NM_000407.5	GP1BB	959	2.98182			LINC00324	2115	3.32531
		MIR4677	80	1.90309			NM_033514.5	LIMS3	960	2.98227			LINC00326	1230	3.08991
		MIR4682	80	1.90309			NM_001199951.3	LYZL6	960	2.98227			LINC00327	2092	3.32056
		MIR4687	80	1.90309			NM_001004485.1	OR13F1	960	2.98227			LINC00328-2P	419	2.62221
		MIR4694	80	1.90309			NM_001004752.2	OR51F1	960	2.98227			LINC00330	2035	3.30856
		MIR4698	80	1.90309			NM_012377.1	OR7C2	960	2.98227			LINC00331	595	2.77452
		MIR4707	80	1.90309			NM_001002907.1	OR8K1	960	2.98227			LINC00332	836	2.92221
		MIR4760	80	1.90309			NM_001013356.2	OR8U8	960	2.98227			LINC00333	812	2.90956
		MIR4776-1	80	1.90309			NM_001097643.1	TAS2R30	960	2.98227			LINC00334	542	2.734
		MIR4776-2	80	1.90309			NM_003673.4	TCAP	960	2.98227			LINC00336	2107	3.32366
		MIR4778	80	1.90309			NM_001282537.2	C21orf140	961	2.98272			LINC00339	1131	3.05327
		MIR4786	80	1.90309			NM_001364711.1	FAM243B	961	2.98272			LINC00342	3128	3.49527
		MIR4800	80	1.90309			NM_138460.3	CMTM5	962	2.98318			LINC00343	1158	3.06371
		MIR4802	80	1.90309			NM_001288987.2	OBP2B	962	2.98318			LINC00345	835	2.92151
		MIR487A	80	1.90309			NM_002792.4	PSMA7	962	2.98318			LINC00347	2083	3.31869
		MIR514B	80	1.90309			NM_001002913.3	PTRH1	962	2.98318			LINC00348	958	2.98137
		MIR5190	80	1.90309			NM_006848.3	CCDC85B	963	2.98363			LINC00350	886	2.94743
		MIR548V	80	1.90309			NM_001142467.2	HES4	963	2.98363			LINC00351	1001	3.00043
		MIR5706	80	1.90309			NM_002171.2	IFNA10	963	2.98363			LINC00353	655	2.81624
		MIR5739	80	1.90309			NM_001004483.1	OR13C8	963	2.98363			LINC00354	511	2.70842
		MIR6716	80	1.90309			NM_001004696.2	OR2T4	963	2.98363			LINC00355	1878	3.2737
		MIR6718	80	1.90309			NM_030903.3	OR2W1	963	2.98363			LINC00358	1276	3.10585
		MIR7107	80	1.90309			NM_001005178.1	OR52W1	963	2.98363			LINC00359	734	2.8657
		MIR760	80	1.90309			NM_001001923.1	OR5C1	963	2.98363			LINC00363	311	2.49276
		MIR8072	80	1.90309			NM_145030.4	PPP1R35	963	2.98363			LINC00364	645	2.80956
		MIR8075	80	1.90309			NM_001176.4	ARHGDIG	964	2.98408			LINC00365	2625	3.41913
		MIR93	80	1.90309			NM_001358664.2	GSTT4	964	2.98408			LINC00366	531	2.72509
		MIRLET7A1	80	1.90309			NM_175735.4	LYG2	964	2.98408			LINC00367	751	2.87564
		RNU6-572P	80	1.90309			NM_032514.4	MAP1LC3A	964	2.98408			LINC00368	3455	3.53845
		RNU6ATAC36P	80	1.90309			NM_001363598.2	GABARAPL1	965	2.98453			LINC00370	1074	3.03114
		SNORD111B	80	1.90309			NM_006263.4	PSME1	965	2.98453			LINC00373	561	2.74896
		SNORD20	80	1.90309			NM_198923.2	MRGPRD	966	2.98498			LINC00374	800	2.90309
		SNORD36	80	1.90309			NM_001005237.1	OR51G1	966	2.98498			LINC00375	631	2.80003
		SNORD51	80	1.90309			NM_001005516.1	OR5K3	966	2.98498			LINC00376	693	2.84073
		SNORD51	80	1.90309			NM_001005517.1	OR5K4	966	2.98498			LINC00377	927	2.96708
		SNORD55	80	1.90309			NM_004846.4	EIF4E2	967	2.98543			LINC00378	519	2.71517
		SNORD63	80	1.90309			NM_033191.3	KRTAP9-4	967	2.98543			LINC00379	570	2.75587
		SNORD72	80	1.90309			NM_006014.5	LAGE3	967	2.98543			LINC00380	410	2.61278
		MAP3K14	81	1.90849			NM_001105577.2	URAD	967	2.98543			LINC00381	731	2.86392
		MIR105-1	81	1.90849			NM_013452.3	VCX	967	2.98543			LINC00382	996	2.99826
		MIR105-2	81	1.90849			NM_198481.4	VSTM1	967	2.98543			LINC00383	1047	3.01995
		MIR106A	81	1.90849			NM_001370148.2	CT45A3	968	2.98588			LINC00384	305	2.4843
		MIR107	81	1.90849			NM_001355479.1	GGTLC3	968	2.98588			LINC00385	2819	3.45013
		MIR1181	81	1.90849			NM_001395497.1	TIMM17B	968	2.98588			LINC00390	819	2.91328
		MIR1278	81	1.90849			NM_001033678.4	TRPT1	968	2.98588			LINC00391	1802	3.25582
		MIR16-2	81	1.90849			NM_001136152.1	ALG1L2	969	2.98632			LINC00392	366	2.56348
		MIR224	81	1.90849			NM_001001959.1	OR11L1	969	2.98632			LINC00393	519	2.71517
		MIR2467	81	1.90849			NM_001004451.1	OR1J1	969	2.98632			LINC00395	415	2.61805
		MIR29B1	81	1.90849			NM_153444.1	OR5P2	969	2.98632			LINC00396	439	2.64246
		MIR29B2	81	1.90849			NM_001004747.2	OR5T3	969	2.98632			LINC00397	386	2.58659
		MIR3074	81	1.90849			NM_020386.5	PLAAT1	969	2.98632			LINC00398	906	2.95713
		MIR3120	81	1.90849			NM_001195243.2	SMKR1	969	2.98632			LINC00399	425	2.62839
		MIR3158-1	81	1.90849			NM_032027.3	TM2D1	969	2.98632			LINC00400	664	2.82217
		MIR3158-2	81	1.90849			NM_032306.4	ALKBH7	970	2.98677			LINC00402	3353	3.52543
		MIR3160-2	81	1.90849			NM_001318857.2	CNPY3-GNMT	970	2.98677			LINC00407	417	2.62014
		MIR3202-1	81	1.90849			NM_014161.5	MRPL18	970	2.98677			LINC00408	1081	3.03383
		MIR378C	81	1.90849			NM_001005167.2	OR52E6	970	2.98677			LINC00410	2018	3.30492
		MIR3924	81	1.90849			NM_018663.3	PXMP2	970	2.98677			LINC00411	411	2.61384
		MIR4284	81	1.90849			NM_000984.6	RPL23A	970	2.98677			LINC00412	866	2.93752
		MIR4308	81	1.90849			NM_080614.2	WFDC3	970	2.98677			LINC00415	451	2.65418
		MIR4318	81	1.90849			NM_001080524.2	C16orf90	972	2.98767			LINC00417	542	2.734
		MIR4433A	81	1.90849			NM_003554.2	OR1E2	972	2.98767			LINC00421	1067	3.02816
		MIR4477A	81	1.90849			NM_001005276.1	OR2AE1	972	2.98767			LINC00423	1370	3.13672
		MIR4477B	81	1.90849			NM_001005483.1	OR4K5	972	2.98767			LINC00424	466	2.66839
		MIR4502	81	1.90849			NM_001004758.1	OR51S1	972	2.98767			LINC00426	1608	3.20629
		MIR4515	81	1.90849			NM_001004052.1	OR52B2	972	2.98767			LINC00428	654	2.81525
		MIR4659A	81	1.90849			NM_001005187.1	OR6T1	972	2.98767			LINC00430	304	2.48287
		MIR4659A	81	1.90849			NM_133498.3	SPACA4	973	2.98811			LINC00431	729	2.86273
		MIR4662B	81	1.90849			NM_152353.3	CLDND2	974	2.98856			LINC00433	853	2.93095
		MIR4666B	81	1.90849			NM_001878.4	CRABP2	974	2.98856			LINC00434	972	2.98767
		MIR4672	81	1.90849			NM_007108.4	ELOB	974	2.98856			LINC00437	2359	3.37273
		MIR4683	81	1.90849			NM_007285.7	GABARAPL2	974	2.98856			LINC00440	868	2.93852
		MIR4723	81	1.90849			NM_001113324.3	TEN1	974	2.98856			LINC00442	2138	3.33001
		MIR4737	81	1.90849			NM_181707.3	C17orf64	975	2.989			LINC00443	1236	3.09202
		MIR4780	81	1.90849			NM_032331.4	EEF1AKMT4	975	2.989			LINC00444	3892	3.59012
		MIR4796	81	1.90849			NM_001001961.2	OR13C3	975	2.989			LINC00445	510	2.70714
		MIR494	81	1.90849			NM_001005234.1	OR1L3	975	2.989			LINC00446	623	2.79449
		MIR519B	81	1.90849			NM_001005486.2	OR4K15	975	2.989			LINC00448	465	2.66714
		MIR548U	81	1.90849			NM_001005169.1	OR52I1	975	2.989			LINC00449	887	2.94792
		MIR5707	81	1.90849			NM_001005279.3	OR6K2	975	2.989			LINC00452	1607	3.20602
		MIR6516	81	1.90849			NM_001004744.1	OR8U3	975	2.989			LINC00454	922	2.96473
		MIR654	81	1.90849			NM_032565.5	EBPL	977	2.98989			LINC00456	779	2.89154
		MIR6785	81	1.90849			NM_005459.4	GUCA1C	977	2.98989			LINC00457	416	2.61909
		MIR6831	81	1.90849			NM_003865.3	HESX1	977	2.98989			LINC00458	1042	3.01787
		MIR6834	81	1.90849			NM_014234.5	HSD17B8	977	2.98989			LINC00459	390	2.59106
		MIR8059	81	1.90849			NR_145507.2	OR4K3	977	2.98989			LINC00460	961	2.9825
		MIR8063	81	1.90849			NM_002801.4	PSMB10	977	2.98989			LINC00461	3386	3.52971
		MIR8074	81	1.90849			NM_005978.4	S100A2	977	2.98989			LINC00462	1023	3.00988
		MIR8082	81	1.90849			NM_144638.3	TMEM42	977	2.98989			LINC00463	1073	3.0306
		MIR876	81	1.90849			NM_016639.3	TNFRSF12A	977	2.98989			LINC00466	1820	3.26007
		MIR922	81	1.90849			NM_000077.5	CDKN2A	978	2.99034			LINC00467	797	2.90146
		MIR95	81	1.90849			NM_004477.3	FRG1	978	2.99034			LINC00469	1549	3.19005
		MIR99A	81	1.90849			NM_001004459.1	OR1S2	978	2.99034			LINC00470	2077	3.31744
		RNU6-1101P	81	1.90849			NM_001348266.2	OR4K3	978	2.99034			LINC00471	1298	3.11327
		RNU6-1294P	81	1.90849			NM_001005164.2	OR52E2	978	2.99034			LINC00472	9508	3.97807
		RPL41P1	81	1.90849			NM_198537.4	YJEFN3	979	2.99078			LINC00473	1478	3.16953
		SNORA63	81	1.90849			NM_014169.5	CHMP4A	980	2.99123			LINC00474	787	2.89597
		SNORA75	81	1.90849			NM_021268.2	IFNA17	980	2.99123			LINC00475	2000	3.30103
		SNORD115-10	81	1.90849			XM_017022774.1	LOC105376714	980	2.99123			LINC00476	4650	3.66745
		SNORD115-14	81	1.90849			NM_001004477.1	OR10X1	981	2.99167			LINC00477	1710	3.233
		SNORD115-15	81	1.90849			NM_001013354.1	OR11H12	981	2.99167			LINC00479	2033	3.30814
		SNORD115-21	81	1.90849			NM_001348223.2	OR4C5	981	2.99167			LINC00482	2970	3.47276
		SNORD115-28	81	1.90849			NM_018465.4	PLGRKT	981	2.99167			LINC00484	454	2.65706
		SNORD115-45	81	1.90849			NM_015370.2	C22orf31	982	2.99211			LINC00485	3719	3.57043
		SNORD121B	81	1.90849			NM_001355258.2	H3Y1	982	2.99211			LINC00486	1599	3.20394
		U2	81	1.90849			NM_005672.5	PSCA	982	2.99211			LINC00487	2145	3.33143
		MIR106B	82	1.91381			NM_001885.3	CRYAB	983	2.99255			LINC00488	2524	3.40209
		MIR1233-1	82	1.91381			NM_002165.4	ID1	983	2.99255			LINC00489	548	2.73878
		MIR1233-2	82	1.91381			NM_021225.5	OPRPN	983	2.99255			LINC00491	1602	3.20453
		MIR1261	82	1.91381			NM_001282011.2	TMEM150B	983	2.99255			LINC00492	593	2.77305
		MIR128-1	82	1.91381			NM_018965.4	TREM2	983	2.99255			LINC00494	3610	3.55751
		MIR1301	82	1.91381			NM_001004759.3	OR51T1	984	2.993			LINC00498	1365	3.13497
		MIR130B	82	1.91381			NM_002799.4	PSMB7	984	2.993			LINC00499	541	2.7332
		MIR136	82	1.91381			NM_005138.3	SCO2	984	2.993			LINC00501	2063	3.3145
		MIR185	82	1.91381			NM_005416.3	SPRR3	984	2.993			LINC00502	540	2.73239
		MIR19A	82	1.91381			NM_031446.5	C18orf21	985	2.99344			LINC00504	4672	3.6695
		MIR216B	82	1.91381			NM_016541.3	GNG13	985	2.99344			LINC00506	2484	3.39515
		MIR3138	82	1.91381			NM_080651.4	MED30	985	2.99344			LINC00507	2129	3.32818
		MIR3142	82	1.91381			NM_001395216.1	KHDC1	986	2.99388			LINC00508	1428	3.15473
		MIR3145	82	1.91381			NM_022163.4	MRPL46	986	2.99388			LINC00511	2265	3.35507
		MIR3153	82	1.91381			NM_006270.5	RRAS	986	2.99388			LINC00513	963	2.98363
		MIR3155A	82	1.91381			NM_004047.5	ATP6V0B	987	2.99432			LINC00515	459	2.66181
		MIR3162	82	1.91381			NM_005875.3	EIF1B	987	2.99432			LINC00517	3460	3.53908
		MIR3168	82	1.91381			NM_001005274.1	OR4A16	987	2.99432			LINC00518	3018	3.47972
		MIR3177	82	1.91381			NM_001005496.1	OR5D16	987	2.99432			LINC00519	786	2.89542
		MIR320A	82	1.91381			NM_002777.4	PRTN3	987	2.99432			LINC00520	2061	3.31408
		MIR323B	82	1.91381			NM_005836.3	RIDA	987	2.99432			LINC00523	1627	3.21139
		MIR3672	82	1.91381			NM_020179.3	SMCO4	987	2.99432			LINC00524	418	2.62118
		MIR3683	82	1.91381			NM_001281.3	TBCB	987	2.99432			LINC00525	1204	3.08063
		MIR3910-2	82	1.91381			NM_139240.4	C1orf105	988	2.99476			LINC00526	1322	3.12123
		MIR4267	82	1.91381			NM_001004323.3	C7orf61	988	2.99476			LINC00528	2192	3.34084
		MIR4642	82	1.91381			NM_006332.5	IFI30	988	2.99476			LINC00529	1084	3.03503
		MIR4684	82	1.91381			NM_002169.3	IFNA5	988	2.99476			LINC00533	581	2.76418
		MIR4706	82	1.91381			NM_002602.4	PDE6G	988	2.99476			LINC00534	869	2.93902
		MIR4712	82	1.91381			NM_014051.4	TMEM14A	988	2.99476			LINC00536	2692	3.43008
		MIR4744	82	1.91381			NM_018659.3	CYTL1	989	2.9952			LINC00537	2965	3.47195
		MIR4748	82	1.91381			NM_024014.4	HOXA6	989	2.9952			LINC00538	1906	3.28012
		MIR4761	82	1.91381			NM_138689.3	PPP1R14B	989	2.9952			LINC00539	750	2.87477
		MIR4783	82	1.91381			NM_017899.4	TESC	989	2.9952			LINC00540	2156	3.33365
		MIR4789	82	1.91381			NM_144661.4	C10orf82	990	2.99564			LINC00543	1838	3.26435
		MIR4789	82	1.91381			NM_138439.3	FLYWCH2	990	2.99564			LINC00544	709	2.85065
		MIR4801	82	1.91381			NM_019107.4	MYDGF	990	2.99564			LINC00545	411	2.61384
		MIR495	82	1.91381			NM_005624.4	CCL25	991	2.99607			LINC00547	3314	3.52035
		MIR548AD	82	1.91381			NM_206922.3	CRIP3	991	2.99607			LINC00548	2551	3.40671
		MIR548S	82	1.91381			NM_030966.2	KRTAP1-3	991	2.99607			LINC00550	3434	3.5358
		MIR5701-1	82	1.91381			NM_033187.2	KRTAP4-3	991	2.99607			LINC00551	1967	3.2938
		MIR5701-2	82	1.91381			NM_016484.5	PDZD11	991	2.99607			LINC00552	2579	3.41145
		MIR5701-3	82	1.91381			NM_000300.4	PLA2G2A	991	2.99607			LINC00554	3011	3.47871
		MIR6077	82	1.91381			NM_001008778.2	SPDYC	991	2.99607			LINC00557	1279	3.10687
		MIR664A	82	1.91381			NM_001145784.2	BORCS8	992	2.99651			LINC00558	3175	3.50174
		MIR6800	82	1.91381			NM_032126.5	TEX35	992	2.99651			LINC00559	3875	3.58827
		MIR7852	82	1.91381			NM_001252402.3	TMEM249	992	2.99651			LINC00560	1599	3.20385
		MIR8056	82	1.91381			NM_001004480.1	OR11H6	993	2.99695			LINC00561	2735	3.43696
		MIR8089	82	1.91381			NM_001004684.1	OR2D3	993	2.99695			LINC00562	2470	3.3927
		MIR939	82	1.91381			NM_001687.5	ATP5F1D	995	2.99782			LINC00563	1418	3.15168
		MIR939	82	1.91381			NM_001195081.2	CLDN34	995	2.99782			LINC00564	1119	3.04883
		RNA5SP182	82	1.91381			NM_207186.2	OR10A4	995	2.99782			LINC00565	2494	3.3969
		RNA5SP446	82	1.91381			NM_001015072.4	UFSP1	995	2.99782			LINC00566	583	2.76567
		RNU4-87P	82	1.91381			NM_016379.4	VCX3A	995	2.99782			LINC00567	3409	3.53263
		RNU5F-2P	82	1.91381			NM_001004474.1	OR10S1	996	2.99826			LINC00570	1340	3.1271
		SNORD115-1	82	1.91381			NM_001001968.1	OR6S1	996	2.99826			LINC00571	521	2.71684
		SNORD115-11	82	1.91381			NM_198235.3	RNASE1	997	2.9987			LINC00572	575	2.75967
		SNORD115-12	82	1.91381			NM_016945.3	TAS2R16	997	2.9987			LINC00574	2566	3.40926
		SNORD115-13	82	1.91381			NM_001236.4	CBR3	998	2.99913			LINC00575	879	2.94399
		SNORD115-16	82	1.91381			NM_001890.2	CSN1S1	998	2.99913			LINC00578	1222	3.08707
		SNORD115-17	82	1.91381			NM_018456.6	EAF2	998	2.99913			LINC00581	995	2.99782
		SNORD115-18	82	1.91381			NM_020158.4	EXOSC5	998	2.99913			LINC00582	612	2.78675
		SNORD115-19	82	1.91381			NM_001161.5	NUDT2	998	2.99913			LINC00583	384	2.58433
		SNORD115-2	82	1.91381			NM_032112.3	MRPL43	999	2.99957			LINC00587	584	2.76641
		SNORD115-20	82	1.91381			NM_006179.4	NTF4	999	2.99957			LINC00588	1879	3.27393
		SNORD115-22	82	1.91381			NM_001355219.1	OR10G6	999	2.99957			LINC00589	1413	3.15014
		SNORD115-23	82	1.91381			NM_178817.4	MRAP	1000	3			LINC00592	1131	3.05346
		SNORD115-24	82	1.91381			NM_005009.3	NME4	1000	3			LINC00593	1330	3.12385
		SNORD115-25	82	1.91381			NM_176890.2	TAS2R50	1000	3			LINC00595	860	2.9345
		SNORD115-26	82	1.91381			NM_004335.4	BST2	1001	3.00043			LINC00596	1844	3.26576
		SNORD115-27	82	1.91381			NM_014168.4	METTL5	1001	3.00043			LINC00597	1512	3.17955
		SNORD115-29	82	1.91381			NM_144716.6	CCDC12	1002	3.00087			LINC00598	3304	3.51908
		SNORD115-3	82	1.91381			NM_030657.4	LIM2	1002	3.00087			LINC00601	1168	3.06744
		SNORD115-30	82	1.91381			NM_002437.5	MPV17	1002	3.00087			LINC00602	2107	3.32366
		SNORD115-31	82	1.91381			NM_006556.4	PMVK	1002	3.00087			LINC00603	562	2.74974
		SNORD115-32	82	1.91381			NM_176888.2	TAS2R19	1002	3.00087			LINC00604	539	2.73119
		SNORD115-33	82	1.91381			NM_001320610.2	CHCHD6	1003	3.0013			LINC00605	1573	3.19673
		SNORD115-34	82	1.91381			NM_012437.6	SNAPIN	1003	3.0013			LINC00606	2925	3.46605
		SNORD115-35	82	1.91381			NM_001187.1	BAGE	1004	3.00173			LINC00607	3690	3.56703
		SNORD115-36	82	1.91381			NM_032330.3	CAPNS2	1004	3.00173			LINC00608	1324	3.12189
		SNORD115-37	82	1.91381			NM_002172.3	IFNA14	1004	3.00173			LINC00609	583	2.76567
		SNORD115-38	82	1.91381			NM_001195520.2	LRCOL1	1004	3.00173			LINC00612	2236	3.34947
		SNORD115-39	82	1.91381			NM_138403.5	MYL10	1004	3.00173			LINC00613	420	2.62325
		SNORD115-4	82	1.91381			NM_002986.3	CCL11	1005	3.00217			LINC00615	1406	3.14799
		SNORD115-40	82	1.91381			NR_038402.1	FAM153B	1005	3.00217			LINC00616	2017	3.30471
		SNORD115-41	82	1.91381			NM_031961.3	KRTAP9-2	1005	3.00217			LINC00618	361	2.55751
		SNORD115-42	82	1.91381			NM_004890.3	SPAG7	1005	3.00217			LINC00619	1131	3.05346
		SNORD115-43	82	1.91381			NM_001386737.1	TMDD1	1005	3.00217			LINC00620	1050	3.02119
		SNORD115-44	82	1.91381			NM_006435.3	IFITM2	1006	3.0026			LINC00621	1168	3.06744
		SNORD115-5	82	1.91381			NM_198696.3	KRTAP10-3	1006	3.0026			LINC00622	1610	3.20683
		SNORD115-6	82	1.91381			NM_031962.3	KRTAP9-3	1006	3.0026			LINC00623	3229	3.5091
		SNORD115-7	82	1.91381			NM_031963.3	KRTAP9-8	1006	3.0026			LINC00624	3387	3.52982
		SNORD115-8	82	1.91381			NM_004609.4	TCF15	1006	3.0026			LINC00626	972	2.98767
		SNORD115-9	82	1.91381			NM_030578.4	B9D2	1007	3.00303			LINC00628	1290	3.11059
		SNORD121A	82	1.91381			NM_013996.3	TAC1	1007	3.00303			LINC00629	1333	3.12483
		U4	82	1.91381			NM_001279.4	CIDEA	1008	3.00346			LINC00629A	651	2.81358
		U4	82	1.91381			NM_001004472.1	OR10R2	1008	3.00346			LINC00629B	659	2.81889
		HGS	83	1.91908			NM_001004491.1	OR2AK2	1008	3.00346			LINC00629C	639	2.8055
		HGS	83	1.91908			NM_001005162.2	OR52B6	1008	3.00346			LINC00629D	647	2.8109
		MIR1202	83	1.91908			NM_012088.3	PGLS	1008	3.00346			LINC00630	3884	3.58928
		MIR1238	83	1.91908			NM_212557.4	AMTN	1009	3.00389			LINC00632	1794	3.2539
		MIR1270	83	1.91908			NM_002949.4	MRPL12	1009	3.00389			LINC00635	1489	3.17275
		MIR1276	83	1.91908			NM_001190470.2	MTRNR2L2	1009	3.00389			LINC00636	1361	3.13386
		MIR1299	83	1.91908			NM_006221.4	PIN1	1009	3.00389			LINC00638	2518	3.40106
		MIR15A	83	1.91908			NM_006911.4	RLN1	1009	3.00389			LINC00639	4320	3.63548
		MIR193B	83	1.91908			NM_145652.4	WFDC5	1009	3.00389			LINC00640	676	2.82995
		MIR300	83	1.91908			NM_016366.3	CABP2	1010	3.00432			LINC00641	3799	3.57967
		MIR3149	83	1.91908			NM_001291535.1	CT45A8	1010	3.00432			LINC00642	719	2.85673
		MIR3164	83	1.91908			NM_032377.4	ELOF1	1010	3.00432			LINC00643	6636	3.82191
		MIR3169	83	1.91908			NM_144647.4	CAPSL	1011	3.00475			LINC00644	303	2.48144
		MIR324	83	1.91908			NM_152578.3	FMR1NB	1011	3.00475			LINC00645	3555	3.55084
		MIR3611	83	1.91908			XM_017029164.1	USP41	1011	3.00475			LINC00648	2903	3.46285
		MIR3619	83	1.91908			NM_001031734.4	FDX2	1012	3.00518			LINC00649	1843	3.26553
		MIR3622A	83	1.91908			NM_197964.5	FMC1	1014	3.00604			LINC00652	1486	3.17187
		MIR3655	83	1.91908			NM_001355425.1	OR1F12	1014	3.00604			LINC00653	2034	3.30835
		MIR378H	83	1.91908			NM_018983.4	GAR1	1015	3.00647			LINC00654	6127	3.78725
		MIR3923	83	1.91908			NM_001012334.2	MDK	1015	3.00647			LINC00656	1926	3.28466
		MIR4263	83	1.91908			NM_001099670.3	RBIS	1015	3.00647			LINC00658	1628	3.21165
		MIR429	83	1.91908			NM_003000.3	SDHB	1015	3.00647			LINC00659	639	2.8055
		MIR4309	83	1.91908			NM_001395415.1	SMIM42	1015	3.00647			LINC00661	3350	3.52504
		MIR4422	83	1.91908			NM_018480.7	TMEM126B	1015	3.00647			LINC00662	2085	3.31911
		MIR4471	83	1.91908			NM_001395215.1	KHDC1	1016	3.00689			LINC00663	2385	3.37749
		MIR4484	83	1.91908			NM_030811.4	MRPS26	1016	3.00689			LINC00664	3760	3.57519
		MIR4503	83	1.91908			NM_001162936.4	SMIM9	1016	3.00689			LINC00665	1369	3.13624
		MIR4518	83	1.91908			NM_001256510.1	SSBP1	1016	3.00689			LINC00667	3979	3.59977
		MIR4653	83	1.91908			NM_001003799.2	TARP	1016	3.00689			LINC00668	1751	3.24329
		MIR4688	83	1.91908			NM_198426.3	CHMP2A	1017	3.00732			LINC00670	2686	3.42911
		MIR4753	83	1.91908			NM_002800.5	PSMB9	1017	3.00732			LINC00671	1844	3.26576
		MIR4759	83	1.91908			NM_000975.5	RPL11	1017	3.00732			LINC00672	3708	3.56914
		MIR4779	83	1.91908			NM_001282300.2	SLC35G4	1017	3.00732			LINC00673	2385	3.37756
		MIR488	83	1.91908			NM_001002255.2	SUMO4	1017	3.00732			LINC00674	11210	4.04961
		MIR504	83	1.91908			NM_176881.2	TAS2R39	1017	3.00732			LINC00676	509	2.70672
		MIR515-1	83	1.91908			NM_002101.5	GYPC	1018	3.00775			LINC00677	484	2.68485
		MIR515-2	83	1.91908			NM_199339.3	SPEM1	1018	3.00775			LINC00678	962	2.98318
		MIR518B	83	1.91908			NM_139171.2	STARD6	1018	3.00775			LINC00680	1969	3.29421
		MIR526B	83	1.91908			NM_001100917.2	TSPAN19	1018	3.00775			LINC00680-GUSBP4	832	2.92012
		MIR548AN	83	1.91908			NM_016454.4	EMC4	1019	3.00817			LINC00681	525	2.72016
		MIR5688	83	1.91908			NM_001300900.2	MRPS34	1019	3.00817			LINC00682	1440	3.15836
		MIR588	83	1.91908			NM_016583.4	BPIFA1	1020	3.0086			LINC00683	2221	3.34655
		MIR605	83	1.91908			NM_001004453.3	OR1L6	1020	3.0086			LINC00685	1860	3.26951
		MIR762	83	1.91908			NM_001004704.2	OR4C6	1020	3.0086			LINC00687	524	2.71933
		MIR8076	83	1.91908			NM_001005405.3	KRTAP5-11	1021	3.00903			LINC00689	4082	3.61087
		MIR934	83	1.91908			NM_001018049.3	PAEP	1021	3.00903			LINC00690	1383	3.14082
		MIR938	83	1.91908			NM_148172.3	PEMT	1021	3.00903			LINC00691	2241	3.35044
		MIRLET7B	83	1.91908			NM_001320845.1	SAT2	1021	3.00903			LINC00692	930	2.96848
		MIRLET7F2	83	1.91908			NM_016558.4	SCAND1	1021	3.00903			LINC00693	1666	3.22167
		RNA5SP486	83	1.91908			NM_006944.3	SPP2	1021	3.00903			LINC00696	3019	3.47986
		SNORA62	83	1.91908			NM_176885.2	TAS2R31	1021	3.00903			LINC00698	1848	3.2667
		SNORD116-29	83	1.91908			NM_001080406.2	C12orf71	1022	3.00945			LINC00700	2097	3.3216
		SNORD60	83	1.91908			NM_001080438.1	A3GALT2	1023	3.00988			LINC00701	5535	3.74312
		U6	83	1.91908			NM_018694.4	ARL6IP4	1023	3.00988			LINC00702	565	2.75205
		U6	83	1.91908			NM_001780.6	CD63	1023	3.00988			LINC00703	2382	3.37694
		ATP5MF	84	1.92428			NM_001003693.3	LY6G6F	1023	3.00988			LINC00705	1045	3.01912
		CREB5	84	1.92428			NM_002791.3	PSMA6	1023	3.00988			LINC00706	703	2.84696
		CREBBP	84	1.92428			NM_002175.2	IFNA21	1024	3.0103			LINC00707	3087	3.48954
		CSN1S2AP	84	1.92428			NM_002261.3	KLRC3	1025	3.01072			LINC00708	929	2.96802
		CSN1S2AP	84	1.92428			NM_013271.5	PCSK1N	1025	3.01072			LINC00709	717	2.85552
		MIR1266	84	1.92428			NM_001311182.2	KLK14	1026	3.01115			LINC00710	1043	3.01842
		MIR128-2	84	1.92428			NM_001257309.1	KRTAP29-1	1026	3.01115			LINC00824	2199	3.34213
		MIR1285-1	84	1.92428			NM_024410.4	ODF1	1026	3.01115			LINC00836	1596	3.20303
		MIR1343	84	1.92428			NM_138461.4	TM4SF19	1026	3.01115			LINC00837	3906	3.5917
		MIR138-2	84	1.92428			NM_052841.4	TSSK3	1026	3.01115			LINC00838	2967	3.47232
		MIR150	84	1.92428			NM_001003799.1	TARP	1027	3.01157			LINC00839	2322	3.36586
		MIR154	84	1.92428			NM_176884.2	TAS2R43	1027	3.01157			LINC00840	1974	3.29535
		MIR17	84	1.92428			NM_145040.3	CAVIN3	1028	3.01199			LINC00841	1008	3.00332
		MIR184	84	1.92428			NM_198573.3	ENHO	1028	3.01199			LINC00842	2872	3.45818
		MIR196B	84	1.92428			NM_000969.5	RPL5	1028	3.01199			LINC00844	659	2.81889
		MIR2392	84	1.92428			NM_016303.3	TCEAL9	1028	3.01199			LINC00845	693	2.84073
		MIR25	84	1.92428			NM_012466.4	TSPAN16	1028	3.01199			LINC00847	1880	3.27423
		MIR26A2	84	1.92428			NM_001270952.2	UCHL3	1028	3.01199			LINC00850	685	2.83569
		MIR3154	84	1.92428			NM_000586.4	IL2	1029	3.01242			LINC00851	739	2.86864
		MIR3178	84	1.92428			NM_013939.2	OR10H2	1029	3.01242			LINC00852	1345	3.12872
		MIR3179-1	84	1.92428			NM_013938.2	OR10H3	1029	3.01242			LINC00853	669	2.82543
		MIR3179-2	84	1.92428			NM_001001955.2	OR4C13	1029	3.01242			LINC00856	2830	3.45179
		MIR3179-3	84	1.92428			NM_001031834.1	RAB40AL	1029	3.01242			LINC00857	2412	3.38229
		MIR3179-4	84	1.92428			NM_032026.4	TATDN1	1029	3.01242			LINC00858	2685	3.42894
		MIR3183	84	1.92428			NM_002528.7	NTHL1	1030	3.01284			LINC00861	2996	3.47647
		MIR3195	84	1.92428			NM_001165258.2	TMEM14C	1030	3.01284			LINC00862	1445	3.15987
		MIR329-2	84	1.92428			NM_001077693.4	ECSCR	1031	3.01326			LINC00863	1809	3.25744
		MIR34B	84	1.92428			NM_198175.1	NME1	1031	3.01326			LINC00865	4309	3.63438
		MIR3646	84	1.92428			NM_080822.3	OVCA2	1031	3.01326			LINC00867	585	2.76716
		MIR3682	84	1.92428			NM_001054.4	SULT1A2	1031	3.01326			LINC00868	505	2.70286
		MIR3922	84	1.92428			NM_001662.4	ARF5	1032	3.01368			LINC00869	2468	3.39235
		MIR4269	84	1.92428			NM_001085480.3	FAM162B	1032	3.01368			LINC00870	2700	3.43136
		MIR4273	84	1.92428			NM_003665.4	FCN3	1032	3.01368			LINC00871	843	2.9257
		MIR4277	84	1.92428			NM_015917.3	GSTK1	1032	3.01368			LINC00877	2315	3.36455
		MIR4307	84	1.92428			NM_001005184.1	OR6K6	1032	3.01368			LINC00879	1041	3.01745
		MIR4425	84	1.92428			NM_007343.3	PRSS3	1032	3.01368			LINC00880	2016	3.30449
		MIR4432	84	1.92428			NM_001253790.1	SMIM22	1032	3.01368			LINC00881	791	2.89818
		MIR4490	84	1.92428			NM_001395494.1	TSGA10IP	1032	3.01368			LINC00882	615	2.78888
		MIR4494	84	1.92428			NM_203370.2	INKA1	1033	3.0141			LINC00885	1828	3.26198
		MIR4637	84	1.92428			NM_002302.3	LECT2	1033	3.0141			LINC00886	3354	3.52556
		MIR4644	84	1.92428			NM_145169.3	SFT2D1	1033	3.0141			LINC00887	3021	3.48015
		MIR466	84	1.92428			NM_018487.3	TMEM176A	1033	3.0141			LINC00888	1575	3.19714
		MIR4716	84	1.92428			NM_001001922.2	OR52N5	1034	3.01452			LINC00891	1064	3.02694
		MIR4719	84	1.92428			NM_004160.6	PYY	1034	3.01452			LINC00892	685	2.83537
		MIR4787	84	1.92428			NM_001276722.2	IFTAP	1035	3.01494			LINC00895	710	2.85126
		MIR4791	84	1.92428			NM_001005275.1	OR4A15	1035	3.01494			LINC00896	2206	3.34361
		MIR487B	84	1.92428			NM_001367348.2	SMIM34	1035	3.01494			LINC00898	4185	3.6217
		MIR489	84	1.92428			NM_001386820.1	SMIM34B	1035	3.01494			LINC00899	1625	3.21085
		MIR491	84	1.92428			NM_001014980.3	C1QTNF12	1036	3.01536			LINC00900	2256	3.35334
		MIR500A	84	1.92428			NM_001004702.2	OR4C3	1036	3.01536			LINC00901	1452	3.16197
		MIR501	84	1.92428			NM_016584.3	IL23A	1037	3.01578			LINC00903	400	2.60206
		MIR505	84	1.92428			NM_033453.4	ITPA	1037	3.01578			LINC00904	471	2.67302
		MIR5089	84	1.92428			NM_001017361.3	KHDC3L	1037	3.01578			LINC00905	1583	3.19948
		MIR512-1	84	1.92428			NM_001004471.2	OR10Q1	1037	3.01578			LINC00906	3444	3.53706
		MIR513B	84	1.92428			NM_001287737.1	SETSIP	1037	3.01578			LINC00907	1609	3.20656
		MIR513C	84	1.92428			NM_080606.4	BHLHE23	1038	3.0162			LINC00908	2273	3.3566
		MIR519E	84	1.92428			NM_173472.2	FANCD2OS	1038	3.0162			LINC00910	2856	3.45576
		MIR541	84	1.92428			NM_024065.5	PDCL3	1038	3.0162			LINC00911	505	2.70329
		MIR548AB	84	1.92428			NM_005052.3	RAC3	1038	3.0162			LINC00917	2618	3.41797
		MIR548F1	84	1.92428			NM_001349118.1	SMIM27	1038	3.0162			LINC00919	1658	3.21958
		MIR548P	84	1.92428			NM_175067.1	TAAR6	1038	3.0162			LINC00920	913	2.96047
		MIR5680	84	1.92428			NM_152706.4	TEX47	1039	3.01662			LINC00921	2443	3.38792
		MIR5702	84	1.92428			NM_016100.5	NAA20	1040	3.01703			LINC00922	1776	3.24944
		MIR6165	84	1.92428			NM_145272.4	C17orf50	1041	3.01745			LINC00923	1431	3.15564
		MIR7161	84	1.92428			NM_001190972.2	C8orf88	1041	3.01745			LINC00924	2641	3.42169
		MIR8078	84	1.92428			NM_001887.4	CRYBB1	1041	3.01745			LINC00926	2534	3.40381
		MIRLET7C	84	1.92428			NM_005372.1	MOS	1041	3.01745			LINC00927	2922	3.46568
		MIRLET7G	84	1.92428			NM_001144944.1	MYL12B	1041	3.01745			LINC00928	1604	3.20514
		MIRLET7I	84	1.92428			NM_080574.4	BPIFA2	1042	3.01787			LINC00929	968	2.98565
		NDRG1	84	1.92428			NM_001040032.2	C8orf74	1042	3.01787			LINC00930	1762	3.24601
		OSBPL1A	84	1.92428			NM_015004.4	EXOSC7	1042	3.01787			LINC00933	2685	3.42886
		RNA5SP113	84	1.92428			NM_145080.4	NSMCE1	1042	3.01787			LINC00934	2291	3.36003
		RNA5SP20	84	1.92428			NM_012451.4	SYNGR4	1042	3.01787			LINC00937	682	2.83378
		RNA5SP534	84	1.92428			NM_138463.4	TLCD1	1042	3.01787			LINC00938	2202	3.34282
		RNA5SP97	84	1.92428			NM_176882.2	TAS2R40	1043	3.01828			LINC00939	2092	3.32056
		RNU2-19P	84	1.92428			NM_199337.3	TMEM179B	1043	3.01828			LINC00940	2352	3.37144
		RNU4-37P	84	1.92428			NM_001195581.2	ARL14EPL	1044	3.0187			LINC00941	1895	3.27761
		SNORD11	84	1.92428			NM_000728.4	CALCB	1044	3.0187			LINC00942	2244	3.35102
		SNORD19B	84	1.92428			NM_145659.3	IL27	1044	3.0187			LINC00943	2261	3.3543
		SNORD1B	84	1.92428			NM_214710.5	PRSS57	1044	3.0187			LINC00944	621	2.79309
		SNORD32A	84	1.92428			NM_002797.5	PSMB5	1044	3.0187			LINC00945	849	2.92891
		SNORD32B	84	1.92428			NM_153699.2	GSTA5	1045	3.01912			LINC00951	3122	3.49443
		SNORD32B	84	1.92428			NM_001394150.1	SMIM11B	1045	3.01912			LINC00954	3030	3.48144
		SNORD32B	84	1.92428			NM_001010873.3	TSPO2	1045	3.01912			LINC00955	2483	3.39498
		SNORD32B	84	1.92428			NM_001005469.2	OR5B3	1046	3.01953			LINC00957	1029	3.01242
		SNORD32B	84	1.92428			NM_001012979.3	TCEAL5	1046	3.01953			LINC00958	1576	3.19756
		SNORD32B	84	1.92428			NM_004280.5	EEF1E1	1047	3.01995			LINC00960	1308	3.11644
		SNORD32B	84	1.92428			NM_019897.2	OR2S2	1047	3.01995			LINC00963	2123	3.32695
		SNORD45A	84	1.92428			NM_001190790.2	CDRT15L2	1048	3.02036			LINC00964	3595	3.5557
		SNORD68	84	1.92428			NM_144673.3	CMTM2	1048	3.02036			LINC00965	2874	3.45849
		SNORD79	84	1.92428			NM_001012729.2	DUXA	1048	3.02036			LINC00967	1503	3.17696
		U2	84	1.92428			NM_053278.2	TAAR8	1048	3.02036			LINC00968	2531	3.40329
		U6	84	1.92428			NM_138442.4	CCDC124	1049	3.02078			LINC00970	1129	3.05269
		CHRNA4	85	1.92942			NM_001080503.3	CCDC159	1049	3.02078			LINC00971	7319	3.86445
		HGS	85	1.92942			NM_020641.3	EQTN	1049	3.02078			LINC00972	833	2.92065
		MIR1-2	85	1.92942			NM_002970.4	SAT1	1049	3.02078			LINC00974	2141	3.33062
		MIR1203	85	1.92942			NM_175057.3	TAAR9	1049	3.02078			LINC00976	532	2.72591
		MIR122	85	1.92942			NM_017589.4	BTG4	1050	3.02119			LINC00977	1164	3.06595
		MIR1224	85	1.92942			NM_016246.3	HSD17B14	1050	3.02119			LINC00987	3055	3.48498
		MIR124-1	85	1.92942			NM_001145350.2	C20orf173	1051	3.0216			LINC00989	2054	3.3126
		MIR124-1	85	1.92942			NM_012145.4	DTYMK	1051	3.0216			LINC00992	3091	3.4901
		MIR1244-1	85	1.92942			NM_001098817.2	INO80C	1051	3.0216			LINC00993	666	2.82347
		MIR1244-2	85	1.92942			NM_001190708.2	MTRNR2L10	1051	3.0216			LINC00994	2129	3.32818
		MIR1244-3	85	1.92942			NM_003910.4	BUD31	1052	3.02202			LINC00996	2043	3.31027
		MIR1244-4	85	1.92942			NM_001190472.2	MTRNR2L3	1052	3.02202			LINC00997	4639	3.66642
		MIR1244-4	85	1.92942			NM_001018136.3	NME1-NME2	1052	3.02202			LINC00999	5270	3.72181
		MIR126	85	1.92942			NM_003090.4	SNRPA1	1052	3.02202			LINC01000	10263	4.01127
		MIR1306	85	1.92942			NM_019598.3	KLK12	1053	3.02243			LINC01001	4704	3.67242
		MIR190A	85	1.92942			NM_032758.4	PHF5A	1053	3.02243			LINC01002	4874	3.68789
		MIR194-1	85	1.92942			NM_006571.4	DCTN6	1054	3.02284			LINC01003	1438	3.15776
		MIR194-2	85	1.92942			NM_138362.4	FAM104B	1054	3.02284			LINC01004	9419	3.974
		MIR22	85	1.92942			NM_001164310.3	FAM166B	1054	3.02284			LINC01005	2911	3.46404
		MIR3119-1	85	1.92942			NM_173794.4	FUNDC1	1054	3.02284			LINC01007	1496	3.17503
		MIR3119-2	85	1.92942			NM_001308313.2	ROPN1B	1054	3.02284			LINC01010	1597	3.20317
		MIR3157	85	1.92942			NM_020672.3	S100A14	1054	3.02284			LINC01011	1591	3.20167
		MIR3160-1	85	1.92942			NM_018166.3	EVA1B	1055	3.02325			LINC01012	1404	3.14747
		MIR3167	85	1.92942			NM_024409.4	NPPC	1055	3.02325			LINC01013	1194	3.077
		MIR3186	85	1.92942			NM_001205280.2	IGSF23	1056	3.02366			LINC01014	548	2.73878
		MIR3188	85	1.92942			NM_001166263.2	MTIF3	1056	3.02366			LINC01015	2482	3.39474
		MIR3200	85	1.92942			NM_001033080.1	TAAR2	1056	3.02366			LINC01016	3165	3.50037
		MIR3621	85	1.92942			NM_031498.2	GNGT2	1057	3.02407			LINC01017	625	2.79588
		MIR3921	85	1.92942			NM_001367551.1	SULT6B1	1057	3.02407			LINC01018	3046	3.48373
		MIR421	85	1.92942			NM_001129979.3	SYCE1L	1057	3.02407			LINC01019	3214	3.50705
		MIR4285	85	1.92942			NM_001321025.2	BOLA1	1058	3.02449			LINC01020	1763	3.24625
		MIR4295	85	1.92942			NM_001163857.2	TEX33	1058	3.02449			LINC01022	1207	3.08171
		MIR4319	85	1.92942			NM_013278.4	IL17C	1060	3.02531			LINC01023	457	2.65992
		MIR4327	85	1.92942			NM_001395471.1	LOC102723532	1060	3.02531			LINC01028	1112	3.0461
		MIR4436A	85	1.92942			NM_006228.5	PNOC	1060	3.02531			LINC01029	1313	3.11826
		MIR452	85	1.92942			NM_019103.3	ZMAT5	1060	3.02531			LINC01030	765	2.88366
		MIR4691	85	1.92942			NM_172201.2	KCNE2	1061	3.02572			LINC01031	779	2.89154
		MIR4742	85	1.92942			NM_002506.3	NGF	1061	3.02572			LINC01033	715	2.85431
[truncated: 224,022+ more rows]
